# Supplementary material for: Three-year outcomes of the randomized phase III SEIPLUS trial of extensive intraoperative peritoneal lavage for locally advanced gastric cancer
Source: Nat Commun. 2021 Nov 15;12:6598. doi: 10.1038/s41467-021-26778-8 (PMC8594430; doi:10.1038/s41467-021-26778-8)
Supplement: Supplementary file 4 — Source Data [file 41467_2021_26778_MOESM4_ESM.xlsx]

## Sheet: Overview
Sheet	Needed for
Baseline_information	Baseline data (Table 1,Table S1, Figure 3a, Figure S2)
All_patient_followup	Survival analyses (Figure 2, Figure 3a,Table S1,Figure S2)
Recurrence_events	Assessement of recurrence events under EIPL treatment (Table 2)
N1_Patient_followup	Survival analyses of patients with N1 disease (Figure 3b&3c)
mITT analysis	Sensitivity analysis (Figure S1）
N2_Patient_followup	Survival analyses of patients with N2 disease (Figure S3)

## Sheet: Baseline_information
group	Adjuvant chemotherapy	Age	Sex	Smoking status	BMI	Tumor location	Tumor size	Gastrectomy	T	N	M	Borrmann classification
1	S-1	63	male	0	25.6896	Middle	3	Distal	3	2	0	III
1	S-1	64	male	0	20.8103	Middle	6	Total	3	2	0	III
1	S-1	63	male	0	22.5306	Lower	2	Distal	3	2	0	III
1	SOX	78	male	0	21.1325	Upper	4	Total	4	0	0	III
1	N	52	male	0	22.6474	Lower	4	Distal	1	0	0	0
1	other	59	male	0	22.4913	Lower	1.5	Distal	2	0	0	II
1	N	80	female	0	19.3685	Lower	4	Distal	3	2	0	III
2	SOX	58	male	0	23.5294	Lower	5	Distal	4	0	0	II
1	SOX	68	male	1	19.487	Lower	4	Distal	4	1	0	IV
2	S-1	61	male	0	23.8751	Middle	5	Total	4	3	0	II
2	SOX	66	male	0	24.0346	Upper	4	Total	4	2	0	II
2	SOX	48	male	0	24.977	Middle	7	Total	3	3	0	III
2	SOX	67	male	0	23.5485	Upper	4	Total	3	3	0	III
1	N	53	male	1	24.2215	Lower	2.5	Distal	2	0	0	II
1	SOX	59	male	1	21.3039	Upper	6	Total	4	0	0	III
1	SOX	68	male	0	22.0386	Upper	8	Total	4	3	1	IV
1	N	70	male	1	19.9481	Middle	3	Distal	2	0	0	II
2	SOX	54	female	0	23.2196	Lower	3	Distal	4	3	0	III
1	SOX	62	male	1	25.6055	Upper	6	Total	3	2	0	I
2	S-1	68	male	0	23.8751	Lower	3	Distal	4	1	0	III
2	SOX	72	female	0	23.8751	Lower	3	Distal	3	3	0	III
2	SOX	38	female	0	19.487	Middle	8	Total	4	3	0	III
2	SOX	66	male	0	20.9572	Middle	4	Distal	4	2	0	III
2	SOX	66	female	0	21.9056	Upper	6	Total	4	1	0	III
1	SOX	29	male	0	21.1454	Lower	4.5	Distal	2	1	0	II
2	SOX	62	female	0	24.8136	Lower	4	Distal	4	2	0	III
1	SOX	70	female	0	18.7305	Middle	5	Total	4	1	0	III
2	SOX	67	female	0	24.2701	Total	15	Total	4	3	0	III
2	SOX	66	male	0	21.5287	Lower	5	Distal	4	3	0	III
2	SOX	67	male	0	22.8183	Upper	6	Total	4	0	0	III
1	S-1	44	male	0	20.5761	Lower	1	Distal	3	1	0	III
2	SOX	63	male	0	26.0375	Lower	3	Distal	4	1	0	III
1	other	58	male	1	21.0077	Lower	6	Distal	4	0	0	III
2	SOX	53	female	0	22.0317	Lower	2	Distal	4	1	0	III
2	SOX	51	female	0	23.4337	Lower	5	Distal	4	3	0	III
1	N	74	male	1	15.718	Upper	2	Total	1	1	0	0
1	other	56	male	1	19.415	Lower	5	Distal	4	0	0	II
2	SOX	53	male	0	21.5645	Lower	6	Distal	3	2	0	III
1	SOX	51	male	1	20.202	Lower	3	Distal	2	2	0	II
2	SOX	47	male	1	23.3025	Middle	5	Total	4	3	0	III
1	SOX	70	male	0	17.4753	Lower	3.5	Distal	3	0	0	II
2	SOX	64	male	0	24.3945	Lower	4	Distal	3	3	0	III
2	SOX	76	male	0	24.8016	Lower	3	Distal	3	0	0	III
1	SOX	51	male	0	18.8271	Lower	6	Distal	4	3	0	III
1	S-1	63	female	0	17.3484	Upper	13	Total	4	3	1	IV
1	SOX	59	male	1	22.2753	Lower	4.5	Total	4	0	0	II
2	S-1	50	female	0	24.0346	Middle	3	Distal	3	1	0	III
1	SOX	71	male	0	17.2074	Middle	4.5	Distal	4	3	0	II
2	SOX	47	male	0	23.6713	Middle	3	Distal	3	1	0	III
2	SOX	66	male	0	20.325	Upper	5	Distal	4	1	0	III
1	SOX	47	male	0	27.0538	Upper	3	Total	4	2	0	III
2	SOX	69	male	0	21.3039	Upper	6	Proximal	4	3	0	III
2	SOX	63	male	0	22.0317	Middle	4	Total	3	1	0	II
1	SOX	55	male	1	23.9995	Middle	6	Distal	4	2	0	I
2	SOX	64	male	0	22.6644	Lower	4	Total	4	1	0	III
1	SOX	47	female	0	22.6562	Middle	3.5	Distal	3	2	0	II
2	SOX	61	male	0	25.7391	Lower	4	Distal	4	3	0	III
1	S-1	58	female	0	20.1951	Middle	3	Total	4	1	0	IV
2	S-1	69	male	0	23.8751	Middle	5	Distal	4	0	0	III
1	N	72	female	0	18.7328	Upper	1.5	Total	1	0	0	0
2	SOX	67	male	0	22.2222	Middle	4	Total	4	1	0	II
1	S-1	65	male	1	26.6436	Middle	3.5	Total	4	1	0	IV
2	SOX	67	male	0	22.8571	Middle	5.2	Distal	4	2	0	III
2	SOX	50	male	0	25.1808	Upper	3.5	Total	4	1	0	II
1	SOX	22	male	0	17.9688	Upper	4	Total	4	2	0	III
1	SOX	73	female	0	20.4773	Lower	2.5	Distal	1	1	0	0
2	SOX	49	male	0	23.8751	Middle	2.5	Distal	4	1	0	II
1	S-1	56	female	0	17.7096	Middle	3	Total	3	2	0	IV
1	S-1	43	female	0	26.3465	Lower	3.5	Distal	4	3	0	IV
2	SOX	54	male	0	17.7154	Lower	5	Distal	4	3	0	III
1	SOX	45	male	1	27.7177	Lower	2.5	Distal	4	2	0	III
1	SOX	52	male	1	28.3447	Middle	6	Distal	4	1	0	III
2	SOX	62	male	0	23.1206	Lower	2.2	Distal	4	1	0	III
2	SOX	57	male	0	21.4619	Middle	7	Total	4	3	0	III
2	SOX	59	male	0	22.8374	Upper	4	Total	4	2	0	III
1	S-1	44	male	0	25.5036	Total	4	Total	4	2	0	IV
2	SOX	61	male	0	21.551	Middle	4	Total	4	3	0	III
1	SOX	39	female	0	19.433	Total	3.5	Total	4	3	0	IV
2	SOX	63	male	0	24.0346	Upper	4	Total	3	2	0	III
2	SOX	68	male	0	23.5294	Lower	4	Distal	4	1	0	II
2	SOX	76	male	0	20.2812	Upper	5	Total	4	2	0	III
2	SOX	58	female	0	20.6988	Upper	4.5	Proximal	4	1	0	III
1	SOX	66	male	0	19.7779	Upper	4	Total	4	3	0	III
2	SOX	53	male	0	18.3391	Lower	4	Distal	4	2	0	III
2	SOX	69	female	0	19.6038	Middle	8	Total	4	1	0	III
2	SOX	71	male	1	18.1388	Lower	5	Distal	4	0	0	III
1	N	65	male	1	16.6352	Middle	3	Total	1	0	0	0
1	SOX	72	male	0	20.1457	Middle	4	Total	4	1	0	III
2	SOX	57	male	0	20.727	Middle	6	Total	4	1	0	II
1	SOX	54	male	0	19.433	Middle	3.5	Total	3	3	0	II
2	SOX	74	male	0	22.0386	Upper	7	Total	4	1	0	III
2	SOX	68	male	0	23.3916	Upper	6	Total	4	2	0	III
1	S-1	62	male	1	23.7118	Upper	2.5	Proximal	4	2	0	III
2	SOX	65	male	1	17.7832	Upper	3	Total	4	3	0	III
1	SOX	55	male	1	17.5771	Upper	5	Total	4	3	0	II
2	SOX	75	male	0	19.4917	Upper	4.5	Total	4	1	0	III
2	SOX	62	male	0	30.0971	Upper	3	Total	4	0	0	III
1	SOX	63	male	1	18.3655	Lower	5	Distal	4	0	0	III
1	SOX	49	female	0	22.151	Lower	2.5	Distal	4	3	0	I
2	SOX	67	male	0	18.8851	Middle	4	Total	4	2	0	III
2	SOX	66	male	0	25.2886	Upper	4	Total	4	0	0	III
1	SOX	67	male	1	18.75	Middle	4	Total	4	1	0	III
1	SOX	62	male	0	27.7095	Middle	3.5	Total	1	1	0	0
1	SOX	54	male	0	23.6614	Middle	5	Distal	4	0	0	III
2	SOX	70	male	0	22.8113	Upper	7	Total	4	2	0	III
1	S-1	62	male	0	21.1553	Total	2.5	Total	3	2	0	IV
2	SOX	67	male	1	20.9564	Upper	5	Total	4	3	0	III
1	SOX	72	female	0	19.0667	Lower	12	Total	4	2	0	III
2	SOX	54	male	1	24.1396	Upper	4	Total	4	2	0	III
2	SOX	68	male	0	21.3346	Upper	2	Total	4	0	0	II
1	SOX	55	male	1	24.4352	Middle	5	Total	4	0	0	III
1	SOX	54	male	1	28.4005	Upper	4	Total	3	3	0	III
1	SOX	46	male	0	19.4674	Middle	1.7	Distal	2	2	0	II
1	SOX	75	male	0	19.487	Middle	8	Total	4	3	0	III
1	other	62	male	0	24.0588	Lower	3	Distal	4	2	0	II
2	SOX	67	male	1	29.4922	Upper	6	Total	4	2	0	III
2	SOX	77	male	1	18.776	Upper	10	Total	4	3	0	III
1	SOX	72	male	0	20.5499	Upper	9	Total	4	2	0	III
2	SOX	60	male	1	17.2867	Lower	10	Distal	4	0	0	II
1	other	61	female	0	20.9566	Lower	2	Distal	2	2	0	II
2	SOX	46	male	0	21.1203	Lower	4	Distal	3	1	0	II
1	other	49	female	0	22.0317	Middle	5	Proximal	4	3	0	III
2	SOX	67	female	0	19.8509	Upper	6	Total	4	1	0	III
1	other	59	male	0	21.2803	Upper	4	Total	3	2	0	II
2	SOX	74	male	1	16.09	Lower	3.5	Distal	4	0	0	III
1	SOX	72	male	0	21.2183	Upper	10	Total	4	1	0	II
2	SOX	49	female	0	19.2157	Middle	9	Total	4	0	0	II
1	SOX	53	male	0	23.7387	Middle	6.5	Total	4	0	0	III
1	SOX	77	male	1	21.8871	Lower	5	Distal	3	2	0	II
1	SOX	51	male	0	19.4286	Upper	3.5	Total	2	2	0	II
2	SOX	46	male	1	23.7797	Middle	8	Total	4	3	0	III
1	SOX	50	female	0	25.5296	Lower	6	Distal	3	0	0	I
2	SOX	69	male	0	22.9568	Upper	7.5	Total	4	3	0	III
1	S-1	75	male	0	20.5688	Lower	9	Distal	4	1	0	IV
1	SOX	65	male	0	23.2254	Lower	5	Distal	2	2	0	II
2	SOX	77	male	0	23.5636	Upper	4	Total	4	2	0	III
2	SOX	71	male	1	21.2609	Lower	4.5	Distal	4	0	0	II
1	SOX	51	female	0	21.9771	Middle	7	Total	2	0	0	II
1	SOX	65	male	0	18.3391	Upper	4	Total	4	2	0	III
1	S-1	59	male	0	24.1588	Upper	2.5	Proximal	4	1	0	IV
2	SOX	62	male	1	27.3677	Lower	1.5	Distal	4	0	0	III
1	SOX	69	female	0	29.903	Upper	8	Proximal	3	3	0	II
1	N	73	male	0	18.4221	Upper	2.5	Total	1	0	0	0
2	SOX	68	male	0	19.9003	Upper	4.5	Total	4	3	0	III
2	SOX	68	male	0	20.5761	Upper	4	Total	4	2	0	III
2	SOX	62	male	1	22.4396	Middle	7	Total	4	3	0	III
1	other	57	female	0	21.3333	Upper	12	Total	4	0	0	II
2	SOX	53	male	1	19.7551	Lower	5	Distal	4	1	0	III
2	SOX	61	female	0	20.1017	Upper	11.5	Total	4	3	0	III
1	SOX	66	male	0	24.3824	Middle	1.5	Distal	3	2	0	III
1	SOX	66	male	1	21.4536	Middle	3.1	Distal	4	1	0	III
2	SOX	72	male	1	17.4329	Middle	6	Total	4	3	0	III
1	N	54	male	1	19.1556	Upper	2	Total	1	0	0	0
2	SOX	79	male	0	25.7117	Upper	6.5	Total	4	3	0	III
2	SOX	67	female	0	20.3088	Upper	2.2	Total	4	0	0	II
2	SOX	61	female	0	16.4237	Upper	4	Total	4	3	0	III
1	other	60	male	0	24.4898	Upper	3	Proximal	4	2	0	III
1	S-1	64	male	0	23.597	Lower	10	Distal	4	2	0	III
1	SOX	40	female	0	20.6612	Middle	5.5	Proximal	3	2	0	II
1	SOX	58	male	0	18.5491	Upper	8	Total	4	2	0	I
1	SOX	62	female	0	31.2452	Upper	4	Total	4	0	0	IV
2	SOX	69	female	0	28.213	Upper	3	Total	4	0	0	II
1	SOX	61	female	0	22.8928	Middle	5	Distal	4	3	0	I
2	SOX	58	female	0	21.5287	Lower	2.2	Distal	3	0	0	II
2	SOX	71	male	0	19.6077	Upper	3.5	Total	4	2	0	III
2	SOX	67	female	0	20.0288	Middle	5	Total	4	3	0	III
2	SOX	52	female	0	19.8347	Middle	5.5	Total	4	1	0	III
2	SOX	70	male	0	17.5383	Upper	7	Total	4	2	0	III
2	SOX	55	female	0	21.4844	Middle	4	Total	4	3	0	III
2	other	73	female	0	22.5391	Upper	7.5	Total	4	2	0	III
1	SOX	40	female	0	21.5019	Lower	3	Distal	3	0	0	II
2	SOX	50	male	1	23.1206	Upper	3	Total	4	0	0	III
2	SOX	65	female	0	19.7266	Upper	2	Total	4	0	0	III
2	SOX	63	male	0	31.9261	Upper	5.5	Total	4	0	0	II
1	SOX	54	female	0	22.0741	Middle	5	Total	3	2	0	IV
2	SOX	60	male	0	22.2656	Upper	4	Total	4	0	0	III
1	SOX	52	male	0	24.2188	Middle	6	Distal	3	2	0	II
2	other	65	male	0	24.677	Middle	10	Total	4	3	0	III
1	SOX	72	male	0	22.5981	Upper	4	Proximal	4	0	0	III
1	S-1	64	male	0	20.984	Total	5	Total	4	2	0	II
1	SOX	65	male	1	19.3625	Upper	3.5	Total	3	1	0	II
2	SOX	52	female	0	24.0962	Middle	7	Total	4	3	0	III
2	SOX	68	male	1	20.976	Lower	2.5	Distal	4	2	0	II
1	SOX	58	female	0	21.3333	Upper	6	Proximal	3	0	0	II
2	SOX	69	female	0	18.3655	Upper	6	Total	4	0	0	II
1	S-1	61	female	0	29.1363	Lower	6	Distal	3	0	0	III
2	SOX	65	female	1	29.278	Upper	5.5	Total	4	1	0	III
2	SOX	59	male	1	23.4924	Lower	3	Distal	4	1	0	III
2	SOX	71	male	0	20.8984	Middle	6	Total	4	2	0	III
1	SOX	45	male	0	23.9995	Lower	10	Distal	4	1	0	II
2	S-1	60	male	0	23.4375	Middle	6	Total	4	3	0	III
1	S-1	48	male	1	19.4674	Lower	1.5	Distal	2	3	0	II
2	SOX	62	male	1	20.9321	Lower	5	Distal	4	1	0	III
1	SOX	36	male	1	19.487	Lower	5	Distal	4	0	0	II
2	SOX	64	male	0	25.3515	Lower	6	Distal	4	0	0	III
1	SOX	68	male	0	26.1066	Lower	15	Distal	4	1	0	I
2	SOX	61	male	1	22.3081	Lower	4.5	Total	4	3	0	III
1	SOX	45	female	0	24.974	Lower	3	Distal	1	1	0	0
2	SOX	65	male	1	21.2585	Upper	5	Total	4	3	0	III
1	SOX	43	male	0	26.2976	Middle	3	Distal	3	2	0	II
2	SOX	68	female	0	22.0604	Middle	7	Total	4	1	0	III
1	SOX	69	male	1	15.5709	Upper	6	Total	4	0	0	II
1	SOX	60	female	0	20.2538	Lower	9.5	Distal	4	2	0	III
1	SOX	71	female	0	22.9398	Upper	2	Total	3	0	0	II
2	SOX	67	male	1	19.257	Lower	6	Distal	4	0	0	III
2	SOX	67	male	0	14.7011	Lower	3.5	Total	4	2	0	III
2	S-1	71	female	0	19.1746	Lower	5	Distal	4	3	0	III
1	SOX	62	male	0	22.2041	Lower	3	Distal	4	3	0	III
2	SOX	71	male	0	23.8751	Lower	3.5	Distal	4	1	0	III
1	S-1	53	female	0	21.8522	Lower	3.5	Distal	3	2	0	III
2	SOX	69	female	0	20.2694	Upper	6	Total	4	3	0	III
1	SOX	61	male	1	21.6797	Lower	4	Distal	4	3	0	II
1	SOX	64	female	0	22.2222	Lower	2	Distal	4	2	0	III
2	SOX	70	male	1	19.5312	Lower	3	Distal	4	1	0	III
2	SOX	66	male	0	20.0796	Lower	3	Total	4	2	0	III
2	SOX	66	male	0	25.7117	Upper	6	Total	4	2	0	III
1	SOX	74	male	1	23.2438	Middle	5.2	Distal	3	3	0	III
2	SOX	70	female	1	23.1111	Upper	12	Total	4	1	0	IV
2	SOX	77	female	0	16.2331	Upper	7	Total	4	3	0	III
2	SOX	69	female	0	26.0584	Upper	3	Total	4	0	0	II
1	SOX	44	male	1	24.0258	Lower	5.5	Total	4	3	0	III
2	SOX	69	male	1	15.4266	Middle	6	Total	4	1	0	III
1	SOX	63	female	0	18.5224	Upper	5	Total	4	0	0	III
2	SOX	56	male	0	25.9959	Middle	6	Total	4	2	0	III
2	SOX	68	male	0	21.0962	Lower	3	Distal	3	2	0	III
1	SOX	63	female	0	21.2183	Lower	0.8	Distal	3	2	0	III
2	SOX	55	male	0	23.9512	Lower	4	Distal	4	0	0	III
1	SOX	66	male	0	28.6851	Lower	2	Distal	4	3	0	III
2	SOX	61	male	0	16.2177	Lower	5	Distal	4	1	0	II
1	other	30	female	0	27.0993	Lower	3	Distal	3	3	0	III
2	SOX	64	female	0	20.061	Lower	6	Distal	4	3	0	III
1	SOX	49	female	0	20.3125	Middle	5	Distal	3	3	0	II
2	other	56	male	0	19.5312	Lower	8	Distal	4	3	0	III
2	SOX	49	female	0	25	Lower	5	Distal	4	3	0	III
1	other	71	male	0	22.8624	Upper	8	Total	3	1	0	II
1	SOX	54	female	0	31.6242	Middle	2.5	Distal	1	0	0	0
2	SOX	74	female	0	29.865	Upper	4	Proximal	4	2	0	II
2	SOX	55	male	0	24.9135	Lower	8	Total	4	3	0	III
2	SOX	65	male	0	27.6361	Lower	5	Distal	4	0	0	II
1	SOX	63	female	0	22.4103	Middle	3	Distal	4	0	0	II
1	N	71	male	1	26.2222	Middle	3.5	Distal	2	0	0	II
2	SOX	64	male	1	22.0386	Lower	8	Distal	4	3	0	III
2	SOX	53	male	0	25.6627	Lower	6	Distal	4	0	0	III
1	N	66	male	1	17.8748	Lower	18	Distal	3	0	0	II
1	SOX	46	female	0	23.2434	Middle	3	Distal	4	2	0	II
2	SOX	64	male	1	25.8586	Middle	5	Total	4	3	0	III
2	SOX	52	male	1	25.6055	Lower	10	Distal	3	2	0	II
1	SOX	61	male	0	22.231	Lower	2.5	Distal	2	1	0	III
2	SOX	64	male	1	21.5645	Upper	8	Total	4	0	0	III
1	SOX	69	male	0	22.5316	Upper	2.5	Total	4	1	0	III
1	SOX	65	male	1	18.6198	Lower	4	Distal	2	2	0	II
1	SOX	59	male	1	22.4913	Middle	2	Distal	2	3	0	II
1	SOX	71	male	0	23.2917	Upper	8.5	Total	4	1	0	III
1	other	63	male	0	21.7592	Upper	10	Total	4	0	0	III
2	N	78	male	1	21.1203	Upper	7	Total	4	3	0	III
2	SOX	79	female	0	22.2656	Lower	6	Distal	3	2	0	III
1	SOX	64	male	1	21.3039	Upper	5	Total	4	3	0	III
1	SOX	46	male	0	19.487	Total	4	Total	4	3	1	I
2	other	65	male	1	22.0386	Middle	4	Total	3	3	0	III
1	SOX	55	male	1	20.7008	Lower	1.5	Distal	3	3	0	II
2	SOX	80	male	1	17.8896	Upper	4	Total	4	0	0	III
1	SOX	49	male	1	17.5245	Middle	3	Distal	4	0	0	II
2	N	49	male	0	18.6453	Middle	6	Total	4	1	0	III
1	SOX	49	female	0	21.7784	Upper	7	Total	4	2	0	IV
2	N	52	male	0	24.977	Upper	5	Total	4	2	0	III
2	SOX	59	male	1	20.0474	Lower	4	Distal	4	3	0	III
1	SOX	53	female	0	18.75	Middle	4	Distal	4	3	0	III
2	SOX	69	male	1	22.4913	Lower	3	Distal	4	1	0	III
1	SOX	85	male	0	18.2857	Lower	0.5	Distal	4	1	0	IV
1	SOX	70	male	0	22.5827	Lower	1.5	Distal	1	3	0	0
2	SOX	45	female	0	22.8374	Middle	6	Total	4	2	0	I
2	SOX	63	female	0	26.0375	Lower	2.5	Distal	4	1	0	II
1	S-1	60	male	1	23.5078	Lower	2	Total	2	1	0	II
2	SOX	62	male	1	24.2215	Middle	9	Total	4	1	0	III
1	SOX	42	female	0	19.2234	Middle	3	Distal	4	2	0	II
2	SOX	67	male	1	22.8571	Upper	3.5	Total	4	2	0	II
1	other	39	female	0	20.1733	Lower	6	Distal	4	3	0	IV
2	SOX	69	male	0	20.7612	Middle	7.5	Total	4	3	0	III
2	SOX	60	male	0	28.7319	Upper	3	Proximal	4	3	0	III
1	SOX	49	male	0	25.7819	Middle	3.5	Total	4	1	0	III
1	N	60	male	1	23.1473	Upper	2	Total	1	0	0	0
1	SOX	71	male	0	22.0317	Upper	4	Proximal	2	2	0	III
2	SOX	61	male	0	21.2245	Lower	4	Distal	4	1	0	IV
2	S-1	59	female	0	20.5761	Lower	7	Distal	4	2	0	III
1	SOX	76	male	0	21.2245	Upper	5	Total	4	2	0	III
2	other	36	female	0	26.7229	Lower	3	Distal	4	1	0	IV
1	SOX	54	female	0	22.3757	Total	4	Total	4	3	0	III
1	SOX	41	male	0	25.7812	Lower	2	Distal	3	0	0	II
2	other	62	male	1	20.9042	Lower	6	Distal	4	3	0	IV
2	other	47	male	1	29.4118	Lower	4.5	Distal	4	3	0	IV
1	SOX	53	male	0	24.2516	Middle	5	Distal	4	3	0	III
1	SOX	64	male	1	26.9896	Lower	0.5	Distal	1	1	0	0
1	N	71	male	1	25.7657	Lower	1	Distal	1	0	0	0
2	S-1	52	female	0	23.939	Lower	7	Total	4	3	0	IV
2	SOX	73	female	0	16.8802	Lower	2	Distal	3	2	0	III
1	other	42	female	0	24.0346	Middle	1.5	Total	4	2	0	III
2	SOX	46	male	1	21.3382	Lower	6	Distal	4	2	0	III
1	SOX	72	male	0	21.048	Lower	3.5	Distal	4	2	0	III
2	SOX	59	male	0	22.3863	Upper	6	Proximal	4	2	0	IV
1	SOX	57	male	0	23.1525	Lower	1.5	Distal	2	0	0	II
2	SOX	65	female	0	24.4352	Lower	4	Distal	3	2	0	III
1	SOX	74	male	0	21.0772	Lower	5	Distal	4	1	0	II
2	SOX	76	male	1	21.5139	Lower	4	Distal	3	3	0	III
2	S-1	62	male	0	27.0993	Lower	6	Distal	4	2	0	IV
1	SOX	63	male	1	22.9555	Middle	8.5	Total	4	2	0	III
1	SOX	54	male	0	20.5693	Upper	6	Total	4	1	0	III
2	SOX	67	male	0	15.2109	Total	6	Total	3	3	0	III
1	SOX	68	male	0	22.1453	Lower	2	Distal	4	3	0	III
2	SOX	74	male	1	19.0451	Total	3.5	Distal	4	1	0	IV
1	SOX	76	male	0	26.5839	Lower	2	Distal	2	0	0	I
2	SOX	54	male	1	22.3081	Lower	0.7	Distal	3	2	0	III
1	other	51	male	0	24.9787	Middle	6	Total	4	1	0	III
2	SOX	74	male	1	20.3816	Total	2.5	Total	3	2	0	III
1	SOX	51	male	1	18.7328	Middle	10	Distal	3	2	0	II
1	SOX	46	female	0	21.4844	Lower	4	Distal	4	3	0	III
2	SOX	69	male	1	25.0995	Lower	2.5	Distal	3	3	0	IV
1	SOX	59	female	0	19.1001	Middle	4	Total	3	3	0	III
2	S-1	52	female	0	20.6905	Total	7	Total	3	3	0	IV
1	S-1	69	female	0	20.4294	Lower	1.5	Distal	3	3	0	IV
2	S-1	64	male	1	22.7732	Lower	10	Distal	4	1	0	IV
1	SOX	62	male	0	20.5761	Lower	1	Distal	1	0	0	0
1	SOX	46	male	0	24.6755	Middle	10	Distal	4	2	0	II
2	S-1	59	male	0	23.0546	Lower	2.5	Proximal	3	3	0	III
1	SOX	62	male	1	21.0772	Upper	5	Total	4	0	0	II
1	SOX	58	male	1	21.8871	Lower	4	Distal	4	0	0	II
2	S-1	36	female	0	21.7193	Middle	4.8	Total	3	2	0	III
1	SOX	53	male	0	23.9136	Upper	3	Proximal	4	2	0	III
2	SOX	60	male	1	20.9042	Total	2.5	Total	4	3	0	IV
1	SOX	54	male	1	22.1893	Upper	2	Total	3	0	0	II
2	SOX	39	female	0	21.1553	Total	4.5	Total	4	1	0	IV
1	SOX	57	male	0	19.4771	Middle	8	Total	4	3	0	II
2	S-1	74	female	0	21.3382	Upper	4.2	Proximal	3	2	0	III
1	S-1	62	male	1	18.2544	Upper	4	Proximal	2	0	0	II
2	S-1	56	female	0	20.5688	Middle	6	Total	3	2	0	II
2	S-1	51	male	1	19.9573	Upper	8	Proximal	4	3	0	III
1	SOX	60	female	0	22.5069	Lower	3	Distal	4	3	0	II
2	SOX	34	male	1	21.8776	Middle	3	Distal	3	2	0	III
1	SOX	66	male	0	19.0274	Lower	6	Distal	4	2	0	III
2	S-1	45	female	0	22.4813	Lower	5	Distal	4	2	0	IV
1	SOX	48	male	1	19.052	Middle	7	Distal	4	2	0	III
2	S-1	46	male	0	22.3863	Lower	4	Distal	3	1	0	III
1	SOX	63	male	0	21.7993	Lower	3	Distal	4	2	0	III
1	other	46	male	0	23.7311	Upper	22	Proximal	2	1	0	II
1	SOX	67	male	1	21.2031	Upper	3	Total	4	2	0	III
2	S-1	55	male	1	20.9573	Lower	6	Distal	4	0	0	III
2	S-1	36	female	0	22.3757	Total	3.5	Total	4	3	0	IV
1	SOX	55	male	0	23.6614	Lower	6	Distal	3	3	0	IV
1	N	68	male	1	20.9042	Middle	4	Total	3	1	0	III
2	S-1	67	female	0	28.3987	Lower	3	Distal	4	1	0	IV
2	SOX	46	female	0	22.2656	Middle	1.7	Total	4	2	0	III
1	SOX	48	male	1	24.2215	Lower	4	Distal	3	3	0	II
1	SOX	53	male	0	23.939	Lower	3	Distal	4	2	0	III
2	SOX	60	male	0	26.5338	Upper	4.5	Proximal	4	1	0	IV
2	SOX	60	female	0	22.4813	Upper	3	Total	4	2	0	III
1	S-1	68	male	1	19.1001	Lower	3	Distal	2	0	0	II
2	SOX	57	male	1	24.9135	Upper	10	Total	4	3	0	IV
1	SOX	52	female	0	21.9532	Upper	11	Total	3	0	0	III
2	SOX	65	male	1	24.539	Lower	3	Distal	4	3	0	III
2	SOX	71	male	1	22.6627	Lower	8	Distal	3	3	0	III
1	SOX	35	male	0	18.0785	Lower	3	Distal	4	3	0	III
1	SOX	66	male	1	23.9995	Lower	3	Distal	3	0	0	II
1	SOX	70	male	0	21.7193	Lower	2	Distal	3	2	0	III
2	SOX	74	female	0	19.1111	Lower	4	Distal	3	0	0	I
2	SOX	32	female	0	31.25	Lower	3	Distal	4	3	0	III
2	SOX	74	male	0	20.3125	Lower	4	Distal	3	0	0	III
1	SOX	46	male	0	20.3074	Lower	3	Distal	4	1	0	II
1	SOX	61	male	0	20.0692	Lower	1.2	Distal	3	0	0	II
2	SOX	71	male	1	22.2291	Lower	4	Total	3	2	0	I
1	SOX	63	male	1	18.6453	Upper	5	Total	4	2	0	II
2	SOX	55	female	0	23.1247	Lower	4.5	Distal	3	0	0	III
1	SOX	60	male	0	24.2215	Lower	3	Distal	2	2	0	II
2	SOX	75	male	1	17.3604	Lower	3	Distal	4	3	0	IV
2	SOX	79	male	1	21.2183	Lower	3.5	Distal	4	0	0	III
1	SOX	61	female	0	19.8791	Lower	1.5	Distal	3	2	0	II
1	SOX	72	male	1	18.5491	Upper	3	Total	4	1	0	III
2	SOX	71	female	1	23.0469	Lower	6	Distal	4	3	0	I
2	SOX	44	male	0	16.8475	Middle	8	Total	4	1	0	I
1	SOX	56	male	0	19.721	Lower	3.5	Distal	4	3	0	IV
2	SOX	69	male	1	18.6851	Lower	6	Distal	4	3	0	II
1	SOX	37	male	0	23.8895	Lower	4	Distal	3	3	0	III
1	SOX	55	male	1	23.5294	Middle	5	Total	4	1	0	II
2	S-1	47	male	1	22.3081	Lower	10	Distal	3	1	0	II
1	SOX	67	male	0	24.3865	Total	6	Total	4	1	0	III
2	SOX	53	male	1	21.6128	Middle	7	Total	4	3	0	II
2	SOX	46	male	1	23.5615	Lower	5	Distal	3	3	0	I
2	SOX	77	male	0	18.424	Upper	12	Total	4	3	0	III
2	SOX	54	male	1	21.4533	Lower	8	Distal	4	3	0	II
1	S-1	65	male	1	23.4952	Lower	3	Distal	2	1	0	II
2	SOX	29	female	0	25.7812	Middle	25	Total	4	3	0	IV
2	SOX	59	male	0	21.9363	Upper	8	Total	3	2	0	II
1	SOX	69	male	0	25.3069	Middle	8	Total	4	0	0	IV
2	SOX	35	male	1	26.1493	Upper	4	Proximal	3	1	0	II
2	SOX	56	male	1	23.4236	Middle	6	Total	4	3	0	II
2	SOX	43	male	1	25.763	Middle	5	Total	3	3	0	II
1	S-1	60	female	0	14.4531	Upper	3.5	Proximal	3	1	0	I
1	SOX	59	male	1	19.6752	Lower	7	Distal	4	0	0	III
2	SOX	47	male	1	19.9481	Lower	3.5	Distal	3	1	0	II
1	SOX	53	female	0	18.4676	Lower	2.5	Distal	4	3	0	II
1	SOX	78	male	1	23.03	Middle	5.5	Total	4	2	0	II
2	SOX	67	female	0	23.1111	Upper	8	Total	4	2	0	I
2	S-1	59	male	1	19.1953	Lower	2.5	Distal	3	3	0	II
1	SOX	38	female	0	19.433	Middle	7	Total	4	3	0	III
2	SOX	76	male	0	19.257	Lower	6	Distal	3	3	0	I
1	SOX	76	male	0	18.8196	Upper	7	Total	4	2	0	III
1	N	74	male	1	23.4375	Middle	3	Distal	1	0	0	0
2	SOX	56	female	0	25.3906	Middle	4.5	Distal	3	3	0	II
1	SOX	43	male	1	20.6612	Upper	4	Total	4	3	0	II
2	SOX	71	male	0	22.3214	Middle	4.3	Distal	3	0	0	II
2	SOX	62	male	0	25.0593	Lower	3.5	Distal	3	2	0	II
1	N	67	male	1	23.03	Middle	3	Distal	2	0	0	II
2	SOX	31	female	0	20.3125	Middle	10	Distal	4	2	0	I
2	SOX	80	male	0	29.9359	Lower	6.5	Distal	3	2	0	II
1	SOX	45	male	0	22.0386	Lower	3	Distal	3	2	0	III
1	SOX	76	male	1	19.0311	Lower	2.5	Distal	4	0	0	III
2	SOX	60	male	0	24.9135	Upper	10	Total	3	3	0	IV
2	SOX	48	male	0	23.5883	Upper	4.5	Total	3	1	0	II
2	SOX	74	male	1	22.8329	Upper	5.5	Total	3	2	0	II
1	SOX	65	female	0	25.0667	Middle	10	Total	4	3	0	III
2	N	47	female	0	29.2184	Lower	3	Distal	3	2	0	II
2	N	77	female	0	20.0288	Upper	5	Total	4	3	0	II
1	SOX	46	male	0	24.4473	Middle	6	Total	3	3	0	III
2	SOX	50	male	0	21.3039	Middle	6	Total	4	0	0	II
1	SOX	70	male	1	23.4375	Upper	12	Total	4	3	0	I
1	SOX	55	male	0	19.4094	Lower	7	Distal	4	0	0	II
1	SOX	71	female	0	23.5847	Upper	5.5	Total	4	0	0	III
1	SOX	77	male	1	23.3469	Upper	6.5	Total	4	2	0	III
1	N	62	male	0	16.1354	Upper	8	Total	3	0	0	II
1	SOX	75	male	0	24.2367	Lower	5	Distal	3	0	0	I
1	N	56	male	1	19.8347	Middle	1	Distal	2	0	0	II
2	SOX	43	female	0	22.4766	Middle	10	Distal	4	3	0	III
2	S-1	56	male	1	27.0416	Middle	5	Distal	3	1	0	II
2	SOX	42	female	1	21.4844	Lower	10	Distal	4	3	0	III
1	SOX	45	female	0	26.3146	Lower	4	Distal	4	3	0	IV
2	SOX	59	male	1	24.7676	Lower	8	Distal	4	3	0	II
1	SOX	74	male	1	26.5731	Upper	3	Total	3	1	0	III
2	SOX	66	female	0	17.7999	Middle	8	Distal	3	2	0	II
1	SOX	79	female	0	25.4754	Middle	2	Total	3	1	0	III
1	SOX	51	female	0	22.8183	Lower	7	Distal	4	0	0	III
1	SOX	66	male	0	23.346	Upper	5	Total	4	2	0	III
1	SOX	51	female	0	19.7239	Middle	5	Distal	4	3	0	II
2	SOX	47	male	1	19.2336	Lower	6	Total	4	3	0	II
2	SOX	66	female	0	22.0741	Upper	3	Total	3	0	0	II
1	SOX	62	male	0	18.7328	Middle	14	Total	4	3	0	II
1	N	60	female	0	23.2917	Lower	4	Distal	4	3	0	II
1	SOX	45	female	0	24.8047	Upper	1.5	Total	3	0	0	II
1	SOX	69	male	0	25.3906	Lower	5	Total	4	3	0	II
2	SOX	50	male	0	26.398	Middle	6	Total	4	3	0	II
2	SOX	51	male	1	17.7154	Lower	2	Distal	4	2	0	I
1	SOX	79	female	0	26.0375	Upper	6	Total	4	2	0	I
2	S-1	38	female	0	22.0317	Middle	5	Distal	3	0	0	II
1	SOX	61	male	0	20.2589	Upper	4.0	Total	2	0	0	II
2	SOX	56	female	0	21.9261	Upper	2.5	Total	3	3	0	II
2	SOX	32	female	0	17.7282	Lower	3	Distal	3	2	0	II
2	SOX	73	female	0	18.718	Upper	7.5	Proximal	3	1	0	II
2	SOX	55	male	1	23.8754	Upper	6	Total	4	3	0	II
1	SOX	63	male	1	16.0037	Lower	4	Distal	4	1	0	II
1	SOX	76	male	1	25.6173	Middle	5	Total	4	2	0	III
1	SOX	65	male	1	21.6797	Upper	7	Total	4	3	0	III
2	SOX	60	male	1	19.721	Lower	8	Distal	4	3	0	II
2	other	56	male	1	19.3772	Upper	6	Proximal	3	3	0	II
1	SOX	70	male	1	17.7154	Upper	5	Total	4	3	0	IV
1	N	71	male	1	20.8209	Middle	4.5	Total	4	3	0	III
1	SOX	56	male	1	19.0311	Middle	7	Total	4	3	0	II
2	SOX	69	female	0	22.3478	Lower	3	Total	4	3	0	II
2	SOX	80	male	1	20.0773	Lower	8	Distal	4	3	0	III
2	SOX	55	male	0	15.0597	Lower	8	Distal	4	1	0	II
2	S-1	73	female	0	17.898	Lower	11	Distal	3	1	0	II
1	SOX	68	male	1	26.9896	Middle	3	Distal	4	0	0	II
2	SOX	77	male	0	16.563	Upper	8	Total	3	1	0	II
1	SOX	73	male	0	22.4913	Lower	4	Distal	4	1	0	III
1	SOX	75	male	1	24	Lower	6	Distal	3	3	0	II
2	SOX	49	female	0	17.2584	Total	6	Total	3	3	0	II
2	SOX	68	female	0	18.9181	Lower	3	Distal	3	2	0	II
1	SOX	70	female	0	18.7305	Lower	5	Distal	3	2	0	I
1	SOX	58	male	1	22.3478	Lower	6	Distal	4	3	0	II
1	SOX	51	female	0	21.6418	Middle	3.5	Total	4	1	0	II
2	SOX	75	male	0	26.4706	Upper	3	Proximal	4	3	0	II
1	SOX	73	male	0	22.2222	Middle	6	Total	4	1	0	II
1	SOX	58	male	0	24.3945	Upper	2.5	Total	3	0	0	III
1	SOX	52	male	0	20.4491	Upper	6	Total	4	3	0	III
2	SOX	60	male	1	20.7157	Middle	4	Distal	3	2	0	II
2	SOX	55	female	0	20.7008	Lower	8	Distal	4	3	0	II
2	S-1	76	male	0	24.841	Middle	2.5	Distal	3	3	0	I
1	S-1	37	male	0	19.052	Middle	4	Total	3	3	1	I
1	SOX	56	male	0	22.6757	Lower	4	Distal	3	3	0	III
1	SOX	63	male	0	16.4753	Lower	2.5	Distal	4	1	0	III
1	SOX	69	male	0	21.3086	Upper	10	Total	4	3	0	III
2	SOX	55	female	0	21.3333	Middle	5	Total	4	2	0	II
2	SOX	50	male	1	23.3355	Middle	4.5	Total	4	0	0	II
2	N	65	male	1	21.6128	Middle	3.5	Total	3	1	0	II
2	SOX	55	male	0	22.3081	Upper	4	Total	4	3	0	II
1	SOX	54	female	0	22.0317	Lower	3	Distal	4	3	0	III
2	SOX	62	male	0	16.7126	Upper	5	Total	3	1	0	I
2	SOX	51	male	0	21.7143	Middle	5	Total	3	3	0	II
2	SOX	67	male	1	26.1066	Lower	5	Distal	4	0	0	II
2	SOX	60	male	0	24.7475	Lower	2	Distal	4	2	0	III
2	SOX	48	female	0	25.8876	Lower	5	Distal	4	0	0	II
2	SOX	57	male	0	18.3594	Middle	6	Total	4	1	0	III
2	SOX	63	male	0	24.0882	Lower	3	Distal	3	1	0	I
1	N	66	male	0	21.9056	Upper	5	Total	4	2	0	III
1	SOX	44	female	0	22.2656	Lower	4.2	Distal	4	3	0	III
1	SOX	66	male	0	21.4357	Lower	5	Distal	2	2	0	II
2	SOX	54	female	0	20.4444	Total	5	Total	4	2	0	III
2	SOX	25	male	0	27.3438	Middle	3	Total	4	3	0	III
1	SOX	63	male	0	21.7389	Lower	2.5	Distal	4	0	0	II
1	SOX	69	male	1	22.921	Middle	5	Total	4	2	0	III
1	other	50	male	0	23.4219	Middle	8	Total	4	1	0	II
1	SOX	71	male	1	24.977	Lower	3	Total	4	2	0	III
1	SOX	73	male	1	18.8581	Lower	8	Distal	4	3	0	II
1	SOX	72	male	1	22.6939	Upper	5.5	Total	4	3	0	III
2	SOX	56	male	0	18.026	Middle	4	Distal	4	3	0	II
1	SOX	60	male	1	22.0741	Lower	1.5	Distal	4	0	0	I
1	SOX	63	male	0	22.68	Lower	5	Distal	4	2	0	II
2	SOX	60	male	0	24.8163	Upper	5	Total	4	1	0	II
1	S-1	49	male	1	23.5102	Total	1.5	Total	4	1	0	IV
2	SOX	59	male	1	23.7954	Lower	3	Distal	4	0	0	III
2	SOX	64	male	1	23.1405	Lower	3	Distal	4	3	0	III
2	SOX	69	female	0	19.1111	Upper	3	Total	4	3	0	III
2	SOX	44	female	0	23.6128	Middle	7	Distal	4	2	0	III
1	other	66	female	0	21.3878	Lower	0.6	Distal	4	3	0	IV
1	S-1	63	male	1	16.4366	Lower	3	Distal	4	2	1	II
2	SOX	70	male	1	21.3039	Lower	3.5	Distal	4	2	0	III
2	SOX	71	female	0	19.1746	Middle	7	Total	4	0	0	III
2	SOX	59	male	1	20.1956	Middle	4	Total	4	2	0	II
1	SOX	68	male	1	22.3653	Upper	5	Total	4	3	0	III
2	SOX	47	male	0	24.4473	Middle	8	Distal	4	2	0	III
1	other	56	female	0	27.6361	Middle	10	Total	4	0	0	IV
1	other	66	male	0	25.5296	Lower	5	Distal	4	0	0	III
2	SOX	66	female	0	27.2392	Upper	6	Total	4	2	0	II
1	N	66	male	0	23.0469	Lower	5	Distal	2	3	0	III
2	SOX	52	female	0	33.2621	Lower	3	Distal	4	2	0	II
2	SOX	62	male	1	25	Lower	4.5	Distal	3	2	0	II
2	SOX	49	male	0	16.263	Lower	5.5	Distal	4	0	0	III
2	SOX	64	male	1	21.5019	Lower	9	Distal	3	0	0	III
1	other	67	male	1	19.0311	Upper	3	Total	4	3	0	III
2	SOX	67	male	1	20.7157	Middle	5	Total	4	0	0	III
1	SOX	66	male	1	23.1206	Upper	14	Total	4	3	0	IV
2	SOX	45	female	0	22.9398	Lower	3.5	Distal	4	0	0	II
1	SOX	71	male	0	22.9854	Middle	16	Total	4	3	0	IV
1	SOX	59	male	1	23.5938	Upper	8	Total	4	2	0	III
2	SOX	47	male	1	20.2848	Middle	4	Total	4	1	0	III
1	SOX	76	male	0	23.8895	Upper	6.5	Total	4	3	0	III
1	SOX	59	male	0	18.424	Upper	4	Total	2	1	0	I
2	SOX	47	male	1	23.4568	Middle	4	Total	4	3	0	III
2	SOX	59	male	1	24.2424	Middle	6	Total	4	1	0	II
1	SOX	66	male	0	24.2031	Upper	6	Total	4	1	0	III
1	SOX	64	male	0	21.7592	Middle	4.5	Total	4	1	0	III
1	SOX	48	male	0	22.1003	Lower	3	Distal	3	2	0	III
1	SOX	64	male	0	26.1397	Upper	6	Total	4	3	0	II
2	SOX	79	male	0	27.993	Lower	4	Distal	4	3	0	II
2	N	65	male	1	25.4694	Middle	5	Distal	1	0	0	0
1	SOX	59	male	1	19.6052	Middle	8	Total	4	3	0	III
2	SOX	57	male	1	24.4898	Upper	4	Total	2	0	0	III
1	SOX	70	male	0	22.4323	Upper	4	Total	3	3	0	II
2	SOX	74	male	0	20.7612	Upper	1	Total	2	1	0	I
1	SOX	51	male	0	20.7157	Lower	8	Distal	3	3	0	II
2	other	66	male	0	23.1405	Upper	5	Total	4	3	1	III
1	SOX	75	male	0	21.7993	Upper	8	Total	4	3	0	III
1	SOX	61	male	1	19.6038	Lower	4	Total	4	1	0	III
1	SOX	49	female	1	23.8281	Lower	3	Total	4	3	0	II
2	SOX	74	male	0	21.4533	Upper	2.8	Total	4	2	1	IV
1	S-1	73	male	1	19.8347	Lower	5.5	Distal	4	3	0	III
2	N	76	male	1	20.325	Upper	1	Total	2	0	0	I
2	SOX	62	male	1	19.4362	Middle	3	Total	1	0	0	0
1	SOX	69	male	1	21.9645	Lower	2	Distal	4	1	0	III
2	SOX	64	male	0	22.2222	Lower	3.0	Distal	2	0	0	I
2	SOX	77	female	0	18.4202	Upper	1	Total	1	0	0	0
2	SOX	43	male	1	27.7319	Lower	0.8	Distal	1	0	0	0
1	N	72	male	0	17.3134	Lower	8	Distal	3	3	0	II
2	SOX	53	male	0	21.4643	Middle	3.5	Total	1	1	0	0
2	N	66	male	0	20.8793	Lower	1.2	Distal	1	0	0	0
1	SOX	65	male	0	19.3772	Upper	10	Total	4	2	0	III
2	SOX	62	male	1	19.5918	Lower	2.5	Distal	2	0	0	I
1	SOX	54	male	0	18.491	Lower	5	Distal	4	3	0	III
1	SOX	51	male	0	30.0838	Lower	4	Distal	3	2	0	II
2	N	69	male	0	21.004	Lower	1.5	Distal	1	0	0	0
1	SOX	65	male	1	21.004	Upper	6	Total	4	3	0	III
1	SOX	64	male	0	24.7759	Upper	10	Total	4	2	0	III
2	N	63	female	0	23.1006	Upper	3	Total	1	0	0	0
2	SOX	60	male	1	23.6684	Lower	4	Distal	2	0	0	I
2	SOX	63	male	0	18.9388	Lower	1.5	Distal	2	0	0	I
2	N	68	male	0	24.11	Lower	1	Distal	1	0	0	0
1	SOX	59	male	0	27.6361	Upper	3	Proximal	3	3	0	II
1	SOX	70	female	0	18.0373	Middle	3	Total	4	0	0	II
2	SOX	59	male	1	21.1325	Upper	2	Total	2	0	0	I
1	SOX	70	male	0	23.4375	Upper	3	Total	4	3	0	III
1	SOX	51	female	0	21.6441	Middle	6.5	Distal	3	3	0	III
2	SOX	45	female	0	20.2604	Lower	1.5	Distal	2	2	0	II
1	other	32	male	0	27.3982	Middle	2	Distal	3	3	1	II
1	SOX	79	female	0	21.7784	Upper	4.5	Total	4	3	0	III
2	SOX	62	male	0	20.4491	Lower	9	Distal	2	2	0	II
1	SOX	62	female	0	14.9014	Lower	5	Distal	4	3	0	III
1	SOX	60	male	0	22.1367	Lower	5	Distal	3	1	0	II
2	SOX	67	female	0	21.9076	Middle	2.5	Proximal	2	3	0	II
1	SOX	79	male	1	17.9996	Upper	7	Total	4	0	0	II
1	SOX	68	male	1	21.1918	Lower	4	Distal	3	2	0	III
2	SOX	73	female	0	27.0676	Upper	1.6	Total	2	0	0	I
2	SOX	55	male	0	24.9396	Lower	2.0	Distal	1	0	0	0
1	SOX	75	male	0	22.3673	Middle	6	Distal	4	2	0	III
2	SOX	55	male	0	22.5897	Upper	2	Total	2	0	0	I
2	SOX	48	male	0	26.6436	Upper	2.5	Distal	2	1	0	III
1	SOX	75	male	1	22.1139	Lower	3.5	Distal	4	1	0	III
2	SOX	62	male	0	22.231	Lower	4	Distal	2	3	0	II
1	SOX	40	male	0	27.3475	Middle	5	Total	4	2	0	III
2	SOX	64	male	1	24.2215	Middle	3	Total	2	0	0	II
2	S-1	61	male	0	23.3067	Middle	5	Total	2	0	0	III
1	SOX	64	male	0	20.7008	Total	15	Total	4	3	0	I
2	SOX	70	male	0	23.9136	Upper	3	Total	2	0	0	II
1	SOX	66	female	0	20.6188	Upper	4	Total	2	3	0	III
1	N	60	male	1	16.9753	Upper	11	Total	4	3	0	II
2	SOX	51	male	0	24.0238	Lower	2	Distal	2	1	0	II
2	SOX	73	male	0	22.49	Middle	5	Distal	2	2	0	II
1	SOX	63	male	1	25.5409	Lower	8	Distal	4	1	1	IV
2	other	44	female	0	20.3125	Lower	5	Distal	2	0	0	II
1	SOX	59	female	0	19.428	Upper	5.5	Total	4	1	0	III
2	SOX	52	male	0	25.0865	Upper	2	Total	1	0	0	0
2	SOX	60	male	0	24.0096	Upper	2	Total	2	0	0	I
1	SOX	56	male	0	21.5019	Lower	4	Distal	4	3	0	II
2	S-1	60	female	0	26.0375	Lower	4	Distal	2	0	0	II
1	N	65	male	0	19.2637	Upper	8	Total	4	3	0	III
2	N	67	male	1	23.5294	Lower	3	Distal	1	0	0	0
1	SOX	75	male	0	20.5499	Upper	11	Total	4	3	0	IV
2	SOX	70	female	0	22.3829	Middle	6	Distal	3	3	1	IV
1	SOX	54	male	0	20.5457	Total	6	Total	4	3	0	III
2	SOX	62	male	0	23.7387	Lower	3	Distal	3	3	1	II
1	SOX	76	female	0	20.8117	Lower	5	Distal	3	2	0	III
2	N	68	male	1	18.0994	Middle	5	Distal	1	0	0	0
1	SOX	60	female	0	27.3677	Middle	7	Total	4	1	0	III
2	SOX	57	female	1	18.0662	Middle	3	Distal	1	2	0	0
2	SOX	69	male	1	20.898	Lower	5	Distal	4	3	1	II
1	SOX	60	female	0	22.092	Upper	7	Total	4	3	0	III
1	SOX	75	female	0	16.4354	Middle	16	Total	4	0	0	III
1	SOX	63	female	0	18.9736	Upper	2.5	Total	4	3	0	IV
2	N	38	female	0	21.3593	Lower	2	Distal	2	0	0	II
1	SOX	65	male	0	20.9929	Upper	4	Total	4	3	0	III
2	SOX	57	male	1	22.3214	Lower	6	Distal	3	3	1	I
1	SOX	76	male	1	26.556	Upper	6	Total	4	3	0	III
2	S-1	58	female	0	16.8889	Middle	7	Distal	2	1	0	II
1	SOX	60	male	0	24.2215	Middle	3	Total	4	3	0	II
1	SOX	67	male	0	20.5499	Middle	5.5	Distal	3	1	0	II
2	SOX	72	male	0	22.7583	Upper	6	Total	3	3	1	I
1	SOX	61	female	1	26.8453	Middle	4	Total	4	3	0	III
2	SOX	54	male	1	23.6614	Lower	5	Distal	3	3	1	IV
1	SOX	66	male	0	23.5102	Middle	21.5	Total	4	3	0	IV
2	S-1	63	male	1	21.875	Lower	5	Distal	2	2	0	I
1	SOX	64	male	0	24.4646	Lower	8	Distal	4	3	1	I
2	SOX	59	female	1	20.83	Middle	2	Total	2	1	0	II
1	SOX	62	female	0	21.4844	Upper	3.6	Total	4	1	0	III
2	other	61	male	1	19.7232	Middle	4	Total	1	1	0	0
1	SOX	46	male	1	23.1415	Total	8	Total	4	3	0	IV
2	S-1	45	female	0	17.0656	Middle	9	Distal	2	1	0	II
2	SOX	39	male	0	21.6128	Upper	3	Total	4	3	1	IV
2	SOX	61	female	0	18.0737	Lower	7	Distal	4	3	1	I
1	N	73	male	0	22.2222	Middle	5	Distal	3	3	0	II
1	N	72	male	1	23.2434	Upper	10	Total	4	3	0	II
1	N	76	female	0	24.4001	Upper	5	Total	4	1	0	III
1	SOX	76	female	0	16.8367	Lower	6	Total	4	3	1	I
1	N	69	male	0	21.9056	Lower	2	Distal	4	3	0	III
1	N	72	female	0	25.9645	Lower	3.5	Distal	4	3	0	III
2	N	76	female	0	17.5431	Lower	2	Distal	2	1	0	II
1	N	66	male	0	20.7684	Upper	2	Total	1	0	0	0
1	S-1	43	male	1	23.3067	Lower	2	Distal	2	1	0	II

## Sheet: Recurrence_events
Patient_no	Group	Location
1	1	liver
2	2	Lymph nodes
3	2	other
4	2	Liver
5	2	Peritoneum
6	2	Peritoneum，liver
7	2	Peritoneum
8	2	Peritoneum
9	2	liver
10	1	Lymph nodes
11	1	Lymph nodes
12	2	Lung
13	2	Lymph nodes
14	2	liver
15	2	Peritoneum
16	2	Peritoneum
17	2	Lymph nodes
18	2	liver
19	2	Peritoneum
20	2	Lymph nodes
21	2	liver
22	2	Lymph nodes
23	1	liver
24	2	Lymph nodes
25	2	Peritoneum
26	2	Peritoneum，other，Lung
27	2	Peritoneum
28	2	Lung
29	2	other
30	1	other
31	2	Peritoneum
32	2	liver
33	2	other
34	1	other
35	2	Peritoneum
36	2	Peritoneum
37	2	Peritoneum
38	1	Peritoneum
39	2	Local
40	2	liver、other
41	2	other
42	1	Local
43	2	liver
44	2	Lung、liver
45	1	liver
46	1	Lymph nodes
47	2	Lung
48	1	Lymph nodes
49	2	Peritoneum
50	2	Peritoneum
51	2	Peritoneum
52	2	liver
53	1	other
54	1	Peritoneum
55	2	liver
56	2	Peritoneum
57	1	Lung、liver
58	2	Peritoneum，liver
59	1	Peritoneum
60	2	liver
61	1	Peritoneum
62	2	Peritoneum
63	2	Peritoneum
64	1	liver
65	1	Local
66	1	liver
67	2	liver
68	1	Local，Peritoneum
69	2	Peritoneum，liver
70	1	Lymph nodes
71	1	Lymph nodes
72	1	liver
73	2	Peritoneum，liver
74	1	Peritoneum
75	1	Lymph nodes
76	2	Peritoneum
77	2	liver
78	2	Peritoneum
79	1	Peritoneum
80	2	Peritoneum，Local
81	1	other
82	2	Peritoneum
83	2	Local，liver
84	2	liver
85	2	Lung
86	1	other
87	2	Peritoneum，liver，Lymph nodes
88	2	Peritoneum
89	1	Lymph nodes
90	2	Peritoneum
91	2	other
92	1	Local
93	1	Peritoneum
94	1	Lung
95	1	Peritoneum，Lymph nodes
96	2	Peritoneum，liver
97	2	Lymph nodes、Peritoneum、other
98	1	liver
99	2	other
100	1	Peritoneum
101	1	Peritoneum
102	2	Lung
103	1	Local
104	1	Peritoneum
105	1	Peritoneum
106	2	Lymph nodes、liver、Lung
107	1	Peritoneum
108	1	Lymph nodes
109	1	Lymph nodes
110	2	Peritoneum，Lymph nodes
111	1	Peritoneum
112	2	Lymph nodes
113	1	Peritoneum
114	2	Lung
115	1	Peritoneum
116	1	Lymph nodes
117	1	Lymph nodes
118	1	Peritoneum，Lymph nodes
119	1	Local
120	1	Local
121	1	Peritoneum
122	1	liver
123	2	liver
124	1	Peritoneum，Lymph nodes
125	2	Lymph nodes
126	2	other
127	1	Local
128	2	liver
129	1	Peritoneum
130	1	Peritoneum
131	2	Lymph nodes
132	1	Lung、liver
133	1	Peritoneum
134	1	Peritoneum
135	1	Peritoneum
136	2	Lymph nodes
137	1	Peritoneum
138	1	Lung、liver
139	1	Lung
140	1	liver
141	1	Peritoneum
142	2	Local
143	1	liver
144	1	Lymph nodes
145	1	Peritoneum
146	2	Peritoneum
147	1	Peritoneum
148	1	liver
149	1	Peritoneum
150	1	liver
151	1	Lung、liver
152	1	Lymph nodes
153	1	Peritoneum
154	1	Lung
155	1	Peritoneum，Lymph nodes
156	1	Peritoneum
157	1	Peritoneum，Lymph nodes
158	1	Peritoneum
159	1	Peritoneum
160	1	other
161	1	Lymph nodes
162	2	Lung
163	1	liver
164	1	Peritoneum
165	1	liver
166	1	Local
167	1	Lymph nodes，other
168	1	Peritoneum，Lymph nodes
169	1	Peritoneum，Lymph nodes
170	1	liver

## Sheet: All_patient_followup
Hospital	Group	OS	OS_time	DFS	DFS_time	PC	PC_time
1	1	0	56.0667	0	56.0667	0	56.0667
3	1	0	55.7	0	55.7	0	55.7
1	1	0	55.6667	0	55.6667	0	55.6667
2	1	0	55.5	0	55.5	0	55.5
2	1	0	55.2667	0	55.2667	0	55.2667
4	1	0	55.2333	0	55.2333	0	55.2333
2	1	0	55.2	0	55.2	0	55.2
5	2	0	36.9667	0	36.9667	0	34.9333
4	1	0	55.2	1	45.0333	0	55.2
5	2	1	27.6	1	27.6	1	27.6
5	2	1	5.16667	1	3.1	1	5.16667
5	2	1	26.2667	1	26.2667	1	26.2667
5	2	1	36.6333	1	36.6333	1	36.6333
6	1	0	55.2	0	55.2	0	55.2
6	1	0	55.1333	0	55.1333	0	55.1333
2	1	0	54.9333	0	54.9333	0	54.9333
7	1	0	54.9333	0	54.9333	0	54.9333
5	2	0	39.3667	0	39.3667	0	37.3333
7	1	0	54.7667	0	54.7667	0	54.7667
5	2	0	40.0333	0	40.0333	0	38
5	2	0	39.9667	0	39.9667	0	37.9333
5	2	0	40.5	0	40.5	0	38.4667
5	2	1	13.0667	1	0.9	1	13.0667
5	2	0	42.5667	1	10.8667	0	40.5333
2	1	0	54.5667	0	54.5667	0	54.5667
5	2	0	43.3333	0	43.3333	0	41.3
2	1	0	54.5	0	54.5	0	54.5
5	2	1	7	1	7	1	7
5	2	1	27.1333	1	2.8	1	2.8
5	2	0	44.6667	0	44.6667	0	42.6333
1	1	0	54.4667	0	54.4667	0	54.4667
5	2	1	37.7	1	37.7	1	37.7
9	1	0	54.3333	0	54.3333	0	54.3333
5	2	1	26.6667	1	13.3333	1	13.3333
5	2	1	27.9	1	2.53333	1	2.53333
2	1	0	54.3	0	54.3	0	54.3
8	1	0	54.2333	0	54.2333	0	54.2333
5	2	0	45.4333	0	45.4333	0	45.4333
3	1	1	54.2333	1	54.2333	1	54.2333
5	2	1	4.16667	1	4.16667	1	4.16667
2	1	0	54.0667	0	54.0667	0	54.0667
5	2	1	23.9333	1	0.633333	1	0.633333
5	2	1	41.6667	1	1.33333	1	41.6667
4	1	0	54.0667	0	54.0667	0	54.0667
7	1	0	54.0333	0	54.0333	0	54.0333
7	1	0	53.8333	1	12.0333	0	53.8333
5	2	0	49.0667	0	49.0667	0	49.0667
7	1	0	53.6333	1	35.6667	0	53.6333
5	2	0	49.1	0	49.1	0	49.1
5	2	0	49.5333	1	37.3333	0	49.5333
4	1	0	53.6333	0	53.6333	0	53.6333
5	2	1	26.5	1	5.83333	1	16.0333
5	2	0	49.8	0	49.8	0	49.8
7	1	0	53.6	0	53.6	0	53.6
5	2	0	49.8	0	49.8	0	49.8
7	1	0	53.5667	0	53.5667	0	53.5667
5	2	0	37.1667	0	37.1667	0	49.3667
1	1	0	53.4333	0	53.4333	0	53.4333
5	2	1	36.3	1	36.3	1	36.3
2	1	0	53.4	0	53.4	0	53.4
5	2	1	12.9	1	3.8	1	12.9
1	1	0	53.3667	0	53.3667	0	53.3667
5	2	0	50.2667	0	50.2667	0	50.2667
5	2	0	51.4	0	51.4	0	51.4
6	1	0	53.3333	0	53.3333	0	53.3333
2	1	0	53.1667	0	53.1667	0	53.1667
5	2	0	51.2333	0	51.2333	0	51.2333
1	1	0	52.9	0	52.9	0	52.9
1	1	0	52.9	0	52.9	0	52.9
5	2	1	22.6333	1	20.6	1	20.6
9	1	0	52.8667	0	52.8667	0	52.8667
9	1	0	52.8	0	52.8	0	52.8
5	2	0	53.6	0	53.6	0	53.6
5	2	1	10.1	1	9.06667	1	9.06667
5	2	0	54.0667	0	54.0667	0	54.0667
1	1	0	52.8	0	52.8	0	52.8
5	2	1	9.53333	1	9.53333	1	9.53333
1	1	0	52.7667	0	52.7667	0	52.7667
5	2	0	55.2333	0	55.2333	0	55.2333
5	2	0	48.8667	1	2.2	0	48.8667
5	2	1	13.7333	1	0.533333	1	13.7333
5	2	1	37.9333	1	35.9333	1	37.9333
2	1	0	52.7	0	52.7	0	52.7
2	2	1	47.4333	1	47.4333	1	47.4333
2	2	1	38.7333	1	38.7333	1	38.7333
2	2	1	10.2333	1	10.2333	1	10.2333
2	1	0	52.6667	0	52.6667	0	52.6667
6	1	0	52.6333	0	52.6333	0	52.6333
2	2	0	43.3333	0	43.3333	0	43.3333
7	1	0	52.5667	0	52.5667	0	52.5667
2	2	1	15.6333	1	15.6333	1	15.6333
2	2	1	8.93333	1	8.93333	1	8.93333
1	1	0	52.3333	0	52.3333	0	52.3333
2	2	1	37.9667	1	26.2	1	37.9667
4	1	0	52.3333	1	21.8333	0	52.3333
2	2	0	37.2	0	37.2	0	37.2
2	2	0	45.2	0	45.2	0	45.2
6	1	0	52.3	0	52.3	0	52.3
7	1	0	52.2	0	52.2	0	52.2
2	2	1	11.8333	1	11.8333	1	11.8333
2	2	1	12.1	1	12.1	1	12.1
4	1	0	52.1	0	52.1	0	52.1
2	1	0	52	0	52	0	52
9	1	0	51.9667	0	51.9667	0	51.9667
2	2	0	41.6333	0	41.6333	0	41.6333
1	1	0	51.8667	0	51.8667	0	51.8667
2	2	0	42.2	0	42.2	0	42.2
6	1	0	51.7667	0	51.7667	0	51.7667
2	2	1	44.2333	1	44.2333	1	44.2333
2	2	0	42.6333	0	42.6333	0	42.6333
4	1	0	51.5	0	51.5	0	51.5
8	1	0	51.3	0	51.3	0	51.3
1	1	0	51.2	0	51.2	0	51.2
5	1	0	50.9333	0	50.9333	0	50.9333
5	1	0	50.8	0	50.8	0	50.8
2	2	1	15.1	1	0.566667	1	0.566667
2	2	1	10.0667	1	10.0667	1	10.0667
6	1	0	50.7333	0	50.7333	0	50.7333
2	2	0	39	0	39	0	51.2
4	1	0	50.7333	0	50.7333	0	50.7333
2	2	0	52.2	0	52.2	0	52.2
5	1	0	50.7	0	50.7	0	50.7
2	2	1	7.66667	1	0.533333	1	7.66667
7	1	0	50.5667	0	50.5667	0	50.5667
2	2	1	11.0333	1	11.0333	1	11.0333
7	1	0	50.5	0	50.5	0	50.5
2	2	0	46.0333	0	46.0333	0	46.0333
5	1	0	50.4667	0	50.4667	0	50.4667
1	1	0	50.4667	0	50.4667	0	50.4667
2	1	0	50.3333	1	49.3	1	49.3
2	2	0	46.2667	0	46.2667	0	46.2667
7	1	0	50.3333	0	50.3333	0	50.3333
2	2	1	2.83333	1	2.83333	1	2.83333
1	1	0	50.0333	0	50.0333	0	50.0333
4	1	0	50.0333	0	50.0333	0	50.0333
2	2	1	38.1333	1	35.7667	1	38.1333
2	2	1	26.8667	1	34	1	26.8667
6	1	0	49.8333	0	49.8333	0	49.8333
6	1	0	49.7667	0	49.7667	0	49.7667
1	1	0	49.7667	0	49.7667	0	49.7667
2	2	0	47.6667	0	47.6667	0	47.6667
7	1	0	49.4333	1	39.2667	0	49.4333
2	1	0	49.4333	0	49.4333	0	49.4333
2	2	1	39.8	1	33.7333	1	33.7333
2	2	0	48	0	48	0	48
2	2	1	16.1333	1	16.1333	1	16.1333
7	1	0	49.4	0	49.4	0	49.4
2	2	0	32.5667	0	32.5667	0	32.5667
2	2	1	6.4	1	6.4	1	6.4
1	1	0	49.2	0	49.2	0	49.2
1	1	0	49.2	0	49.2	0	49.2
2	2	1	13.1667	1	13.1667	1	13.1667
2	1	0	49.1667	0	49.1667	0	49.1667
2	2	1	36	1	36	1	36
2	2	0	53.1333	0	53.1333	0	53.1333
2	2	1	11.8333	1	11.8333	1	11.8333
5	1	0	49.1	0	49.1	0	49.1
1	1	0	48.9667	0	48.9667	0	48.9667
7	1	0	48.9	1	4.23333	1	4.23333
7	1	0	48.8667	0	48.8667	0	48.8667
1	1	0	48.8333	0	48.8333	0	48.8333
2	2	0	52.6	0	52.6	0	52.6
7	1	0	48.8333	0	48.8333	0	48.8333
2	2	0	52.8667	0	52.8667	0	52.8667
2	2	1	31.6	1	23.6667	1	31.6
2	2	1	23.9667	1	23.9667	1	23.9667
2	2	1	23.9667	1	23.9667	1	23.9667
2	2	1	25	1	25	1	25
2	2	1	37.7333	1	37.7333	1	37.7333
2	2	0	53.1333	0	53.1333	0	53.1333
7	1	0	48.8333	0	48.8333	0	48.8333
2	2	1	37.9333	1	37.9333	1	37.9333
2	2	1	38.1667	1	38.1667	1	38.1667
2	2	0	44.9333	0	44.9333	0	44.9333
1	1	0	48.8	0	48.8	0	48.8
2	2	1	6.16667	1	5	1	6.16667
7	1	0	48.6667	0	48.6667	0	48.6667
2	2	1	13.3667	1	13.3667	1	13.3667
5	1	0	48.6333	1	42.5	0	48.6333
1	1	0	48.6333	0	48.6333	0	48.6333
7	1	0	48.6	0	48.6	0	48.6
2	2	1	6.76667	1	6.76667	1	6.76667
6	2	0	39.5333	0	39.5333	0	39.5333
7	1	0	48.4333	0	48.4333	0	48.4333
6	2	0	39.1667	0	39.1667	0	39.1667
3	1	0	48.4	0	48.4	0	48.4
6	2	0	40.5667	0	40.5667	0	40.5667
6	2	0	40.8	0	40.8	0	40.8
6	2	1	17.3	1	9.56667	1	17.3
7	1	0	48.4	0	48.4	0	48.4
6	2	0	47.4333	0	47.4333	0	47.4333
7	1	0	48.4	0	48.4	0	48.4
6	2	0	47.7333	0	47.7333	0	47.7333
7	1	0	48.2333	0	48.2333	0	48.2333
6	2	0	49.1667	0	49.1667	0	49.1667
7	1	0	48.2333	0	48.2333	0	48.2333
6	2	1	10.2667	1	10.2667	1	10.2667
7	1	0	48.2	0	48.2	0	48.2
6	2	0	50.9667	0	50.9667	0	50.9667
7	1	0	48.1667	0	48.1667	0	48.1667
6	2	0	51.7	0	51.7	0	51.7
9	1	0	48.1333	0	48.1333	0	48.1333
2	1	0	47.9333	0	47.9333	0	47.9333
7	1	0	47.9333	0	47.9333	0	47.9333
6	2	0	52.1	0	52.1	0	52.1
6	2	1	7.63333	1	7.63333	1	7.63333
6	2	0	52.4667	0	52.4667	0	52.4667
5	1	0	47.9	1	1.23333	0	47.9
6	2	0	52.7	0	52.7	0	52.7
6	1	0	47.8	0	47.8	0	47.8
6	2	0	52.6333	0	52.6333	0	52.6333
4	1	0	47.7	0	47.7	0	47.7
4	1	0	47.6667	0	47.6667	0	47.6667
6	2	0	53.6333	0	53.6333	0	53.6333
6	2	0	53.8	0	53.8	0	53.8
6	2	0	54.2333	0	54.2333	0	54.2333
1	1	0	47.6333	0	47.6333	0	47.6333
6	2	1	17.6	1	17.6	1	17.6
6	2	1	25.8	1	25.8	1	25.8
10	2	0	38.8333	0	38.8333	0	38.8333
2	1	0	47.5333	1	22.1333	0	47.5333
10	2	1	34.7667	1	28.6667	1	34.7667
6	1	0	47.5333	1	8.4	0	47.5333
10	2	0	41.4667	1	37.5	1	37.5
10	2	0	41.4333	0	41.4333	0	41.4333
1	1	0	47.2667	0	47.2667	0	47.2667
10	2	0	42.1333	0	42.1333	0	42.1333
11	1	0	47.1	0	47.1	0	47.1
10	2	0	42.8667	0	42.8667	0	42.8667
7	1	0	47.0667	0	47.0667	0	47.0667
10	2	1	12.2	1	12.2	1	12.2
7	1	0	47	0	47	0	47
10	2	1	14.4333	1	14.4333	1	14.4333
10	2	1	43.7667	1	42.7333	1	42.7333
5	1	1	46.9	1	46.9	1	46.9
9	1	0	46.8667	0	46.8667	0	46.8667
8	2	1	4.46667	1	4.46667	1	4.46667
8	2	1	12.8667	1	12.8667	1	12.8667
8	2	0	41.0333	0	41.0333	0	41.0333
9	1	0	46.8	0	46.8	0	46.8
6	1	0	46.7333	0	46.7333	0	46.7333
8	2	0	42.6333	0	42.6333	0	42.6333
8	2	0	42.8	0	42.8	0	42.8
7	1	0	46.6	0	46.6	0	46.6
7	1	0	46.5333	0	46.5333	0	46.5333
8	2	0	46.1667	0	46.1667	0	46.1667
8	2	0	46.3667	0	46.3667	0	46.3667
10	1	1	46.5333	1	46.5333	1	46.5333
8	2	0	52.7	0	52.7	0	52.7
2	1	0	46.5	0	46.5	0	46.5
2	1	0	46.4667	0	46.4667	0	46.4667
11	1	0	46.3	0	46.3	0	46.3
2	1	0	46.0667	0	46.0667	0	46.0667
2	1	0	46.0667	0	46.0667	0	46.0667
3	2	1	16.4333	1	16.4333	1	16.4333
3	2	1	25.3333	1	25.3333	1	25.3333
2	1	0	46.0667	1	42.6667	0	46.0667
7	1	0	46.0667	1	31.3333	1	31.3333
3	2	0	53.7667	1	36.4667	0	53.7667
7	1	1	45.9333	1	45.9333	1	45.9333
3	2	0	54.5	0	54.5	0	54.5
3	1	0	45.9	0	45.9	0	45.9
3	2	0	55.6333	0	55.6333	0	55.6333
7	1	0	45.4333	0	45.4333	0	45.4333
9	2	0	43.8333	0	43.8333	0	43.8333
9	2	1	18.2667	1	37.7	1	37.7
7	1	0	45.4333	0	45.4333	0	45.4333
9	2	0	44.4667	0	44.4667	0	44.4667
1	1	0	45.4	0	45.4	0	45.4
10	1	0	45.4	0	45.4	0	45.4
9	2	0	47.2	0	47.2	0	47.2
9	2	0	47.2667	0	47.2667	0	47.2667
7	1	0	45.4	0	45.4	0	45.4
9	2	0	47.8	0	47.8	0	47.8
4	1	0	45.3667	1	34.1667	0	45.3667
9	2	1	39.3667	1	34.2667	1	34.2667
9	1	1	45.2	1	27.9333	1	27.9333
9	2	1	17.4667	1	17.4667	1	17.4667
9	2	0	51.9333	0	51.9333	0	51.9333
9	1	0	45.1667	1	42.0333	1	42.0333
6	1	0	45.1667	0	45.1667	0	45.1667
5	1	0	44.9333	0	44.9333	0	44.9333
9	2	0	53.0333	0	53.0333	0	53.0333
9	2	0	53.1	0	53.1	0	53.1
5	1	0	44.9	0	44.9	0	44.9
9	2	0	54.9667	0	54.9667	0	54.9667
1	1	0	44.7667	0	44.7667	0	44.7667
4	1	0	44.7333	0	44.7333	0	44.7333
9	2	1	52.2333	1	24.6333	1	24.6333
9	2	1	14.0333	1	14.0333	1	14.0333
5	1	0	44.7	1	0	0	44.7
7	1	0	44.6667	0	44.6667	0	44.6667
6	1	0	44.6667	0	44.6667	0	44.6667
1	2	0	48.7667	0	48.7667	0	48.7667
1	2	0	40.9	0	40.9	0	40.9
5	1	0	44.4667	1	32.3667	0	44.4667
1	2	0	41.6	0	41.6	0	41.6
5	1	0	44.4	1	33.2	0	44.4
1	2	1	6.36667	1	6.36667	1	6.36667
5	1	0	44.2333	0	44.2333	0	44.2333
1	2	0	42.3667	0	42.3667	0	42.3667
2	1	1	44.1	1	44.1	1	44.1
1	2	0	42.6667	0	42.6667	0	42.6667
1	2	1	17.6	1	17.6	1	17.6
9	1	0	44.0667	0	44.0667	0	44.0667
5	1	0	44.0333	0	44.0333	0	42
1	2	0	42.6333	0	42.6333	0	42.6333
2	1	0	44.0333	0	44.0333	0	44.0333
1	2	0	44.7333	0	44.7333	0	44.7333
2	1	0	43.9667	0	43.9667	0	43.9667
1	2	0	45.4	0	45.4	0	45.4
5	1	0	43.9333	0	43.9333	0	43.9333
1	2	0	45.4	0	45.4	0	45.4
7	1	0	43.8333	0	43.8333	0	43.8333
4	1	0	43.7333	0	43.7333	0	43.7333
1	2	0	48.1667	0	48.1667	0	48.1667
1	1	0	43.6667	0	43.6667	0	43.6667
1	2	0	48.1667	0	48.1667	0	48.1667
1	1	1	43.3333	1	40.6333	1	40.6333
1	2	0	48.8667	0	48.8667	0	48.8667
7	1	0	43.2333	0	43.2333	0	43.2333
7	1	0	43.1	0	43.1	0	43.1
1	2	0	49.5667	0	49.5667	0	49.5667
8	1	0	43.0667	0	43.0667	0	43.0667
4	1	0	43.0333	0	43.0333	0	43.0333
1	2	0	56.3333	0	56.3333	0	56.3333
5	1	0	42.7667	0	42.7667	0	40.7333
1	2	1	25.7667	1	24.6667	1	24.6667
4	1	0	42.6667	0	42.6667	0	42.6667
1	2	0	53.5	0	53.5	0	53.5
10	1	0	42.6333	0	42.6333	0	42.6333
1	2	0	56.5333	0	56.5333	0	56.5333
7	1	0	42.6333	0	42.6333	0	42.6333
1	2	0	57.0333	0	57.0333	0	57.0333
1	2	0	55.2	0	55.2	0	55.2
10	1	0	42.5333	0	42.5333	0	42.5333
1	2	0	53.5667	0	53.5667	0	53.5667
4	1	0	42.5333	1	39.4667	0	42.5333
1	2	0	49.6333	0	49.6333	0	49.6333
4	1	0	42.4333	1	25.1333	0	42.4333
1	2	0	54.3333	0	54.3333	0	54.3333
11	1	0	42.4	0	42.4	0	42.4
5	1	0	42.4	0	42.4	0	42.4
2	1	0	42.3667	0	42.3667	0	42.3667
1	2	0	55.5333	0	55.5333	0	55.5333
1	2	1	23.4667	1	23.4667	1	23.4667
1	1	0	42.3333	0	42.3333	0	42.3333
3	1	1	42.3	1	32.9667	1	42.3
1	2	1	32.0667	1	29.2	1	29.2
1	2	0	51.3333	0	51.3333	0	51.3333
7	1	1	42.1667	1	29.7	1	42.1667
10	1	1	42.1	1	23.8	1	42.1
1	2	0	49.0667	0	49.0667	0	49.0667
1	2	0	48.6333	0	48.6333	0	48.6333
7	1	0	42.1	0	42.1	0	42.1
11	2	1	16.0333	1	10.9333	1	10.9333
5	1	0	41.9333	0	41.9333	0	39.9
11	2	1	25.4	1	25.4	1	25.4
11	2	1	12	1	12	1	12
2	1	0	41.8667	0	41.8667	0	41.8667
7	1	0	41.8667	0	41.8667	0	41.8667
1	1	0	41.8333	0	41.8333	0	41.8333
11	2	0	46.7667	0	46.7667	0	46.7667
11	2	0	46.1667	0	46.1667	0	46.1667
11	2	0	45.2	0	45.2	0	45.2
10	1	1	41.5	1	18.1333	1	18.1333
4	1	1	41.5	1	41.5	1	41.5
11	2	1	1.26667	1	1.26667	1	0.266667
3	1	0	41.4667	0	41.4667	0	41.4667
11	2	0	43.6	0	43.6	0	43.6
10	1	0	41.4333	0	41.4333	0	41.4333
11	2	0	42.3333	1	39.1667	1	42.3333
11	2	1	1.66667	1	1.66667	1	1.66667
1	1	0	41.4	0	41.4	0	41.4
2	1	1	41.3667	1	26.2	1	41.3667
7	2	0	36.3667	0	36.3667	0	36.3667
7	2	1	27.7667	1	20.4667	1	20.4667
10	1	0	41.3667	0	41.3667	0	41.3667
7	2	0	37.1667	0	37.1667	0	37.1667
1	1	0	41.3667	0	41.3667	0	41.3667
8	1	0	41.2667	0	41.2667	0	41.2667
7	2	0	37.9667	0	37.9667	0	37.9667
4	1	0	41.2667	0	41.2667	0	41.2667
7	2	0	38.2	0	38.2	0	38.2
7	2	0	38.3667	0	38.3667	0	38.3667
7	2	1	16.5	1	16.5	1	16.5
7	2	0	39.1333	0	39.1333	0	39.1333
7	1	0	41.2333	0	41.2333	0	41.2333
7	2	0	39.7667	1	32.3667	0	39.7667
7	2	0	40.2333	1	33.4	0	40.2333
8	1	0	41.2	0	41.2	0	41.2
7	2	0	40.7	0	40.7	0	40.7
7	2	1	21.3667	1	21.3667	1	21.3667
7	2	0	40.7667	0	40.7667	0	40.7667
7	1	0	41.2	0	41.2	0	41.2
7	1	0	41.1667	0	41.1667	0	41.1667
7	2	0	41.1333	0	41.1333	0	41.1333
7	1	0	41	0	41	0	41
4	1	0	41	0	41	0	41
7	2	0	41.9333	1	20.0667	0	41.9333
7	2	0	42.1	0	42.1	0	42.1
2	1	0	40.9333	1	22.6	0	40.9333
7	2	1	12.5667	1	8.63333	1	12.5667
2	1	0	40.5667	0	40.5667	0	40.5667
6	1	0	40.4667	0	40.4667	0	40.4667
7	2	1	12.5667	1	12.5667	1	12.5667
6	1	0	40.4333	0	40.4333	0	40.4333
7	2	0	43.9333	0	43.9333	0	43.9333
7	2	0	43.9667	0	43.9667	0	43.9667
6	1	0	40.4333	0	40.4333	0	40.4333
7	2	0	44.0333	0	44.0333	0	44.0333
7	2	0	44.1667	0	44.1667	0	44.1667
1	1	0	40.2667	0	40.2667	0	40.2667
11	1	0	40.2333	0	40.2333	0	40.2333
7	2	0	44.6333	0	44.6333	0	44.6333
7	2	0	45	0	45	0	45
7	2	0	44.9667	0	44.9667	0	44.9667
6	1	1	40.0667	1	22.3	1	40.0667
7	2	1	22.8333	1	14.4	1	22.8333
7	2	1	11.2	1	11.2	1	11.2
10	1	0	40.0667	0	40.0667	0	40.0667
7	2	0	46.0333	0	46.0333	0	46.0333
7	1	1	40.0667	1	40.0667	1	40.0667
8	1	0	39.8333	0	39.8333	0	39.8333
2	1	1	39.8	1	39.8	1	39.8
2	1	0	39.7667	0	39.7667	0	39.7667
7	1	0	39.6	0	39.6	0	39.6
5	1	0	39.4	0	39.4	0	37.3667
7	1	0	39.1	0	39.1	0	39.1
7	2	1	41.4	1	41.4	1	41.4
7	2	0	47.4333	0	47.4333	0	47.4333
7	2	0	47.5333	1	32.5	0	47.5333
9	1	1	38.8667	1	28.0667	1	28.0667
7	2	0	48	0	48	0	48
8	1	1	38.4	1	20.1667	1	36.3667
7	2	1	30.6667	1	30.6667	1	30.6667
5	1	0	38.1	0	38.1	0	36.0667
2	1	1	37.9	1	37.9	1	37.9
2	1	0	37.6667	0	37.6667	0	37.6667
7	1	0	37.6667	0	37.6667	0	37.6667
7	2	1	14.2667	1	14.2667	1	14.2667
7	2	1	31	1	31	1	31
7	1	0	37.2667	1	31.5333	1	31.5333
5	1	0	36.8667	0	36.8667	0	34.8333
5	1	0	36.8	0	36.8	0	34.7667
5	1	0	36.8	0	36.8	0	34.7667
7	2	1	25.2	1	12.6667	1	25.2
7	2	0	48.8667	0	48.8667	0	48.8667
5	1	0	36.3	0	36.3	0	34.2667
7	2	0	48.9333	0	48.9333	0	48.9333
5	1	0	35.8667	0	35.8667	0	35.8667
7	2	1	25.9333	1	26.1333	1	26.1333
7	2	0	49.3667	0	49.3667	0	49.3667
7	2	0	49.3667	0	49.3667	0	49.3667
7	2	0	49.4667	1	34.9333	0	49.4667
4	1	1	35.5333	1	35.5333	1	35.5333
11	1	1	35.4333	1	13.1333	1	35.4333
2	1	1	35.1333	1	35.1333	1	35.1333
7	2	1	42.9	1	42.9	1	42.9
7	2	1	18.8	1	14.0333	1	18.8
7	1	1	34.9333	1	34.9333	1	34.9333
3	1	1	34.5	1	34.5	1	34.5
7	1	1	33.1	1	33.1	1	33.1
7	2	0	50.4667	0	50.4667	0	50.4667
7	2	1	18.2667	1	18.2667	1	18.2667
7	2	0	50.8	0	50.8	0	50.8
7	2	0	51.5	0	51.5	0	51.5
7	1	1	32.9333	1	25.8	1	32.9333
7	2	0	52.1333	0	52.1333	0	52.1333
6	1	1	31.7333	1	31.7333	1	31.7333
11	1	0	31.6333	0	43.8333	0	43.8333
7	2	0	52.6	0	52.6	0	52.6
7	2	0	52.6	0	52.6	0	52.6
7	1	1	31.6333	1	14.3333	1	31.6333
7	1	1	30.5333	1	15.8333	1	30.5333
9	1	1	30.4	1	30.4	1	30.4
7	2	1	22.1	1	20.7333	1	22.1
5	1	1	30	1	11.5667	1	11.5667
5	1	1	28.8	1	10.5667	1	28.8
5	1	1	28.7	1	2.6	1	28.7
7	2	0	52.8333	0	52.8333	0	52.8333
7	2	0	53.2667	0	53.2667	0	53.2667
7	2	1	41.2	1	40.6667	1	40.6667
7	1	1	28.6	1	13.4	1	13.4
5	1	1	28.1667	1	28.1667	1	28.1667
4	1	1	27.8667	1	27.8667	1	27.8667
2	1	1	27.5	1	27.5	1	27.5
7	2	1	34.4667	1	34.4667	1	34.4667
7	2	0	54.2667	0	54.2667	0	54.2667
7	2	0	54.4667	0	54.4667	0	54.4667
7	2	0	55	0	55	0	55
5	1	1	27.1667	1	9.9	1	9.9
7	2	1	35.9	1	35.9	1	35.9
7	2	1	28.3333	1	28.3333	1	28.3333
4	2	0	39.1333	0	39.1333	0	39.1333
4	2	0	39.8333	0	39.8333	0	39.8333
4	2	0	39.8667	0	39.8667	0	39.8667
4	2	0	40.8	0	40.8	0	40.8
4	2	0	40.5	0	40.5	0	40.5
3	1	1	27.0667	1	27.0667	1	27.0667
5	1	1	26.9	1	21.2333	1	21.2333
2	1	1	26.4667	1	26.4667	1	26.4667
4	2	1	20.3	1	20.3	1	20.3
4	2	0	42.1667	0	42.1667	0	42.1667
4	1	1	26.4	1	17.5667	1	26.4
2	1	1	25.4667	1	25.4667	1	25.4667
5	1	1	25.2333	1	7.13333	1	25.2333
6	1	1	25.0667	1	19.1	1	19.1
7	1	1	24.3	1	19.8333	1	24.3
2	1	1	24	1	15.8333	1	24
4	2	0	43.8333	0	43.8333	0	43.8333
4	1	1	23.1333	1	23.1333	1	23.1333
8	1	1	22.9333	1	22.9333	1	22.9333
4	2	0	44.7667	0	44.7667	0	44.7667
1	1	1	22.9333	1	18.2667	1	22.9333
4	2	0	45.4333	0	45.4333	0	45.4333
4	2	0	45.4667	0	45.4667	0	45.4667
4	2	0	45.5333	0	45.5333	0	45.5333
4	2	0	46.0333	1	24.3667	0	46.0333
5	1	1	22.1333	1	6.33333	1	6.33333
7	1	1	21.7333	1	21.7333	1	21.7333
4	2	1	25.2333	1	25.2333	1	25.2333
4	2	1	7.06667	1	7.06667	1	7.06667
4	2	1	21.7333	1	17.3	1	21.7333
2	1	1	21.5333	1	11.6333	1	21.5333
4	2	1	19.3	1	19.3	1	19.3
8	1	1	21.5	1	21.5	1	21.5
8	1	1	21.5	1	21.5	1	21.5
4	2	0	47.9	0	47.9	0	47.9
6	1	1	19.6667	1	19.6667	1	19.6667
4	2	0	49.9	0	49.9	0	49.9
4	2	1	19.9333	1	19.9333	1	19.9333
4	2	0	50.1333	1	19.2667	0	50.1333
4	2	0	49.1333	0	49.1333	0	49.1333
6	1	1	19.4333	1	19.4333	1	19.4333
4	2	0	49.4333	0	49.4333	0	49.4333
5	1	1	19	1	10.6333	1	10.6333
4	2	0	51.6667	0	51.6667	0	51.6667
5	1	1	18.6667	1	18.6667	1	18.6667
2	1	1	18.6667	1	7.36667	1	7.36667
4	2	1	8.33333	1	8.33333	1	8.33333
2	1	1	18.5	1	2.77	1	9.4
10	1	1	18.1667	1	18.1667	1	18.1667
4	2	1	49.8667	1	49.8667	1	49.8667
4	2	0	53.8333	0	53.8333	0	53.8333
2	1	1	18.0667	1	12.9667	1	18.0667
2	1	1	18.0333	1	13.9667	1	18.0333
1	1	1	17.8	1	15.0667	1	17.8
5	1	1	17.7333	1	11.5333	1	11.5333
4	2	1	18.9333	1	18.9333	1	18.9333
7	2	0	55.4333	0	55.4333	0	55.4333
6	1	1	17.4667	1	17.4667	1	17.4667
9	2	0	53.4	0	53.4	0	53.4
7	1	1	17.2333	1	9.46667	1	17.2333
3	2	0	52.8	0	52.8	0	52.8
7	1	1	17	1	17	1	17
6	2	1	34.4667	1	34.4667	1	34.4667
2	1	1	16.9	1	16.9	1	16.9
4	1	1	16.8333	1	16.8333	1	16.8333
7	1	1	16.7333	1	7.7	1	16.7333
2	2	1	35.5667	1	35.5667	1	35.5667
1	1	1	16.5	1	16.5	1	16.5
2	2	0	50.0333	0	50.0333	0	50.0333
2	2	0	50.3	0	50.3	0	50.3
2	1	1	16	1	16	1	16
2	2	0	50.6	0	50.6	0	50.6
2	2	1	45.2667	1	45.2667	1	45.2667
2	2	0	51.7667	0	51.7667	0	51.7667
7	1	1	15.3	1	15.3	1	15.3
2	2	0	52.4333	0	52.4333	0	52.4333
2	2	0	52.6	0	52.6	0	52.6
2	1	1	14.9333	1	14.9333	1	14.9333
2	2	0	52.9	0	52.9	0	52.9
2	1	1	14.7	1	14.7	1	14.7
11	1	1	14.7	1	14.7	1	14.7
2	2	0	53.2667	0	53.2667	0	53.2667
2	1	1	14.6667	1	7.36667	1	7.36667
2	1	1	14.4	1	12.4333	1	14.4
2	2	0	53.8	0	53.8	0	53.8
2	2	0	54.0667	0	54.0667	0	54.0667
2	2	0	54.2333	0	54.2333	0	54.2333
2	2	1	50.2	1	50.2	1	50.2
7	1	1	14.3667	1	7.83333	1	14.3667
2	1	1	14.3333	1	14.3333	1	14.3333
2	2	0	54.7333	0	54.7333	0	54.7333
5	1	1	14.0333	1	12	1	12
7	1	1	13.9	1	6.76667	1	6.76667
2	2	0	55.2	0	55.2	0	55.2
7	1	1	13.9	1	7	1	7
2	1	1	13.8	1	13.8	1	13.8
4	2	1	45.2333	1	45.2333	1	45.2333
2	1	1	13.6333	1	13.6333	1	13.6333
11	1	1	13.6333	1	13.6333	1	13.6333
1	2	0	47.4667	0	47.4667	0	47.4667
2	1	1	13.5333	1	13.5333	1	13.5333
4	1	1	13.1	1	13.1	1	13.1
2	2	0	46.3	0	46.3	0	46.3
2	2	1	30.4667	1	30.4667	1	30.4667
5	1	1	12.0667	1	8.06667	1	12.0667
2	2	0	42.8	0	42.8	0	42.8
9	2	0	44.2333	0	44.2333	0	44.2333
2	1	1	11.4	1	11.4	1	11.4
1	2	0	40.9	0	40.9	0	40.9
2	1	1	10.9333	1	10.9333	1	10.9333
5	2	1	43.7333	1	41.6667	1	43.7333
5	2	0	49.4	0	49.4	0	49.4
7	1	1	10.6333	1	10.6333	1	10.6333
5	2	0	46.0333	0	46.0333	0	46.0333
2	1	1	10.5667	1	10.5667	1	10.5667
7	1	1	10.2333	1	10.2333	1	10.2333
5	2	0	41.8667	0	41.8667	0	41.8667
5	2	0	40.9333	0	40.9333	0	40.9333
2	1	1	10.0667	1	10.0667	1	10.0667
8	2	0	54.5	0	54.5	0	54.5
2	1	1	9.73333	1	9.73333	1	9.73333
2	2	0	39.7667	0	39.7667	0	39.7667
2	2	0	37.0333	0	37.0333	0	37.0333
7	1	1	9.56667	1	9.56667	1	9.56667
5	2	0	36.8667	0	36.8667	0	36.8667
2	1	1	9.33333	1	9.33333	1	9.33333
7	2	0	48.2	0	48.2	0	48.2
5	1	1	9.16667	1	6.16667	1	9.16667
7	2	1	3.43333	1	3.43333	1	3.43333
4	1	1	8.9	1	8.9	1	8.9
7	2	0	54.7667	0	54.7667	0	54.7667
11	1	1	8.76667	1	5.7	1	8.76667
7	2	0	51.9333	0	51.9333	0	51.9333
2	1	1	8.7	1	8.7	1	8.7
7	2	0	52.4	0	52.4	0	52.4
7	2	0	45.9	0	45.9	0	45.9
2	1	1	8.66667	1	8.66667	1	8.66667
4	1	1	7.9	1	7.9	1	7.9
4	1	1	7.7	1	7.7	1	7.7
7	2	0	42.3333	0	42.3333	0	42.3333
5	1	1	7.4	1	6.36667	1	7.4
7	2	1	34.3	1	34.3	1	34.3
6	1	1	7.16667	1	7.16667	1	7.16667
7	2	0	41.9	0	41.9	0	41.9
9	1	1	5.86667	1	5.86667	1	5.86667
11	1	1	5.16667	1	5.16667	1	5.16667
7	2	1	25.7333	1	25.7333	1	25.7333
4	1	1	4.6	1	4.6	1	4.6
7	2	0	43.8	0	43.8	0	43.8
5	1	1	4.23333	1	2.2	1	2.2
7	2	0	39.3	0	39.3	0	39.3
7	1	1	4.23333	1	4.23333	1	4.23333
7	2	0	37.7333	0	37.7333	0	37.7333
5	1	1	2.96667	1	1.93333	1	2.96667
7	2	0	48.2333	0	48.2333	0	48.2333
9	1	1	2.13333	1	2.13333	1	2.13333
7	2	0	45.9667	0	45.9667	0	45.9667
7	2	1	12.3667	1	12.3667	1	12.3667
7	2	1	26.8667	1	26.8667	1	26.8667
7	1	1	0.6	1	0.6	1	0.6
7	1	1	0.566667	1	0.566667	1	0.566667
2	1	1	0.333333	1	0.333333	1	0.333333
7	1	1	0.333333	1	0.333333	1	0.333333
2	1	1	0.0333333	1	0.0333333	1	0.0333333
2	1	1	0.0333333	1	0.0333333	1	0.0333333
6	2	0	48.4667	0	48.4667	0	48.4667
2	1	0	0	0	0	0	0
7	1	0	0	0	0	0	0

## Sheet: N1_Patient_followup
Group	OS	OS_time	PFS	PFS_time
1	0	55.2	1	45.0333
2	0	40.0333	0	40.0333
2	0	42.5667	1	10.8667
1	0	54.5667	0	54.5667
1	0	54.5	0	54.5
1	0	54.4667	0	54.4667
2	1	37.7	1	37.7
2	1	26.6667	1	13.3333
1	0	54.3	0	54.3
2	0	49.0667	0	49.0667
2	0	49.1	0	49.1
2	0	49.5333	1	37.3333
2	0	49.8	0	49.8
2	0	49.8	0	49.8
1	0	53.4333	0	53.4333
2	1	12.9	1	3.8
1	0	53.3667	0	53.3667
2	0	51.4	0	51.4
1	0	53.1667	0	53.1667
2	0	51.2333	0	51.2333
1	0	52.8	0	52.8
2	0	53.6	0	53.6
2	0	48.8667	1	2.2
2	1	37.9333	1	35.9333
2	1	38.7333	1	38.7333
1	0	52.6333	0	52.6333
2	0	43.3333	0	43.3333
2	1	15.6333	1	15.6333
2	0	37.2	0	37.2
1	0	52.1	0	52.1
1	0	52	0	52
2	0	52.2	0	52.2
2	1	7.66667	1	0.533333
1	0	50.5	0	50.5
1	0	50.0333	0	50.0333
1	0	49.7667	0	49.7667
2	0	32.5667	0	32.5667
1	0	49.2	0	49.2
2	1	23.9667	1	23.9667
1	0	48.6	0	48.6
2	0	40.5667	0	40.5667
2	0	40.8	0	40.8
1	0	48.4	0	48.4
2	0	47.7333	0	47.7333
1	0	48.2333	0	48.2333
1	0	48.2	0	48.2
2	0	51.7	0	51.7
2	0	52.7	0	52.7
2	0	53.6333	0	53.6333
2	1	17.6	1	17.6
2	1	34.7667	1	28.6667
2	0	42.8667	0	42.8667
1	1	46.9	1	46.9
1	1	46.5333	1	46.5333
1	0	46.5	0	46.5
1	0	46.0667	0	46.0667
2	0	55.6333	0	55.6333
2	0	44.4667	0	44.4667
1	0	45.4	0	45.4
2	0	47.2667	0	47.2667
1	0	45.4	0	45.4
2	0	47.8	0	47.8
1	0	45.1667	1	42.0333
2	0	53.0333	0	53.0333
2	0	54.9667	0	54.9667
1	0	44.6667	0	44.6667
1	1	44.1	1	44.1
1	0	44.0333	0	44.0333
2	0	44.7333	0	44.7333
1	0	43.9333	0	43.9333
2	0	48.8667	0	48.8667
2	0	53.5	0	53.5
2	0	54.3333	0	54.3333
1	0	42.4	0	42.4
1	1	42.3	1	32.9667
2	1	32.0667	1	29.2
2	0	49.0667	0	49.0667
1	1	41.5	1	18.1333
1	1	41.3667	1	26.2
2	1	27.7667	1	20.4667
1	0	41.2667	0	41.2667
2	0	37.9667	0	37.9667
1	0	41.2667	0	41.2667
1	0	41.2333	0	41.2333
2	0	40.7	0	40.7
1	0	41.2	0	41.2
2	0	41.1333	0	41.1333
2	0	45	0	45
2	0	47.4333	0	47.4333
1	1	38.4	1	20.1667
1	0	38.1	0	38.1
2	0	49.3667	0	49.3667
1	1	35.5333	1	35.5333
2	0	50.8	0	50.8
2	0	51.5	0	51.5
2	0	52.1333	0	52.1333
1	1	31.7333	1	31.7333
1	1	30.4	1	30.4
1	1	30	1	11.5667
1	1	27.8667	1	27.8667
2	0	54.4667	0	54.4667
2	1	35.9	1	35.9
2	0	40.8	0	40.8
2	0	40.5	0	40.5
1	1	25.2333	1	7.13333
2	0	44.7667	0	44.7667
1	1	22.9333	1	18.2667
2	1	8.33333	1	8.33333
1	1	18.1667	1	18.1667
2	0	53.8333	0	53.8333
1	1	18.0667	1	12.9667
1	1	18.0333	1	13.9667
2	0	52.8	0	52.8
1	1	16.8333	1	16.8333
1	1	16	1	16
2	0	52.4333	0	52.4333
1	1	13.6333	1	13.6333
2	0	44.2333	0	44.2333
1	1	11.4	1	11.4
2	0	41.8667	0	41.8667
1	1	10.0667	1	10.0667
1	1	9.73333	1	9.73333
1	1	8.7	1	8.7
2	0	41.9	0	41.9
1	1	5.16667	1	5.16667
2	0	37.7333	0	37.7333
1	1	2.96667	1	1.93333
2	0	48.2333	0	48.2333
2	0	45.9667	0	45.9667
1	1	0.333333	1	0.333333
2	0	48.4667	0	48.4667
1	0	0	0	0

## Sheet: Sensitivity_analysis
Hospital	Group	OS	OS_time	DFS	DFS_time	PC	PC_time
1	1	1	10.63	1	10.63	1	10.63
1	1	1	40.07	1	40.07	1	40.07
1	1	1	31.63	1	14.33	1	31.63
2	1	1	23.13	1	23.13	1	23.13
3	1	0	34.27	0	34.27	0	34.27
3	1	0	37.37	0	37.37	0	37.37
1	1	0	39.17	0	39.17	0	39.17
1	1	0	46.2	0	46.2	0	46.2
1	1	0	46.8	0	46.8	0	46.8
1	1	0	48.3	0	48.3	0	48.3
1	1	0	50.17	0	50.17	0	50.17
1	1	0	52.73	0	52.73	0	52.73
1	1	0	46.83	0	46.83	0	46.83
1	1	0	51.57	0	51.57	0	51.57
4	2	1	1.27	1	1.27	1	0.27
1	2	1	27.77	1	20.47	1	20.47
1	2	1	12.57	1	8.63	1	12.57
1	2	1	41.2	1	40.67	1	40.67
1	2	1	35.9	1	35.9	1	35.9
5	2	0	45.17	0	45.17	0	45.17
4	2	0	44.73	0	44.73	0	44.73
1	2	0	34.33	0	34.33	0	34.33
1	2	0	36.33	0	36.33	0	36.33
1	2	0	39.9	1	20.07	0	39.9
1	2	0	42	0	42	0	42
1	2	0	46.83	0	46.83	0	46.83
2	2	0	38.47	0	38.47	0	38.47
3	1	1	17.73	1	11.53	1	11.53
3	1	1	25.23	1	7.13	1	25.23
3	1	1	30	1	0.6	1	0.6
3	1	1	46.9	1	46.9	1	46.9
6	1	1	44.1	1	44.1	1	44.1
6	1	1	14.33	1	14.33	1	14.33
6	1	1	13.53	1	13.53	1	13.53
7	1	1	39.47	1	18.13	1	18.13
8	1	1	22.93	1	22.93	1	22.93
5	1	1	5.87	1	5.87	1	5.87
5	1	1	30.4	1	30.4	1	30.4
4	1	1	14.7	1	14.7	1	14.7
4	1	1	13.63	1	13.63	1	13.63
4	1	1	5.17	1	5.17	1	5.17
1	1	1	16.73	1	7.7	1	16.73
1	1	1	0	1	0.57	1	0.57
1	1	1	17	1	17	1	17
1	1	1	24.3	1	19.83	1	24.3
1	1	1	17.23	1	9.47	1	17.23
1	1	1	10.23	1	10.23	1	10.23
1	1	1	32.93	1	25.8	1	32.93
1	1	1	15.3	1	15.3	1	15.3
1	1	1	14.37	1	7.83	1	14.37
1	1	1	9.57	1	9.57	1	9.57
1	1	1	30.53	1	15.83	1	30.53
1	1	1	0	1	0.6	1	0.6
1	1	1	42.17	1	29.7	1	42.17
1	1	1	45.93	1	45.93	1	45.93
1	1	1	33.1	1	33.1	1	33.1
2	1	1	41.5	1	41.5	1	41.5
2	1	1	26.4	1	17.57	1	26.4
2	1	1	35.53	1	35.53	1	35.53
3	1	0	34.77	0	34.77	0	34.77
3	1	0	34.77	0	34.77	0	34.77
3	1	0	34.83	0	34.83	0	34.83
3	1	0	48.77	0	48.77	0	48.77
6	1	0	52.03	0	52.03	0	52.03
9	1	0	38.4	0	38.4	0	38.4
7	1	0	40.6	0	40.6	0	40.6
7	1	0	40.5	0	40.5	0	40.5
8	1	0	37.8	0	37.8	0	37.8
8	1	0	39.23	0	39.23	0	39.23
8	1	0	41.03	0	41.03	0	41.03
8	1	0	52.2	0	52.2	0	52.2
10	1	0	39.43	0	39.43	0	39.43
10	1	0	43.87	0	43.87	0	43.87
5	1	0	44.77	0	44.77	0	44.77
5	1	0	46.1	0	46.1	0	46.1
11	1	0	39.37	0	39.37	0	39.37
11	1	0	46.6	0	46.6	0	46.6
11	1	0	48.43	0	48.43	0	48.43
4	1	0	31.63	0	41.8	0	41.8
1	1	0	35.23	1	31.53	1	31.53
1	1	0	35.63	0	35.63	0	35.63
1	1	0	37.57	0	37.57	0	37.57
1	1	0	38.97	0	38.97	0	38.97
1	1	0	39.83	0	39.83	0	39.83
1	1	0	41.07	0	41.07	0	41.07
1	1	0	41.8	0	41.8	0	41.8
1	1	0	44.57	0	44.57	0	44.57
1	1	0	44.5	0	44.5	0	44.5
1	1	0	44.97	0	44.97	0	44.97
1	1	0	45.9	0	45.9	0	45.9
1	1	0	46.13	0	46.13	0	46.13
1	1	0	46.2	0	46.2	0	46.2
1	1	0	46.37	0	46.37	0	46.37
1	1	0	46.4	0	46.4	0	46.4
1	1	0	46.57	0	46.57	0	46.57
1	1	0	46.63	0	46.63	0	46.63
1	1	0	46.8	0	46.8	0	46.8
1	1	0	46.87	1	4.23	1	4.23
1	1	0	47.37	0	47.37	0	47.37
1	1	0	47.4	1	39.27	0	47.4
1	1	0	48.53	0	48.53	0	48.53
1	1	0	48.47	0	48.47	0	48.47
1	1	0	50.53	0	50.53	0	50.53
1	1	0	51.53	0	51.53	0	51.53
1	1	0	51.6	1	35.67	0	51.6
1	1	0	51.8	1	0.13	0	51.8
2	1	0	38.97	0	38.97	0	38.97
2	1	0	41	0	41	0	41
2	1	0	40.63	0	40.63	0	40.63
2	1	0	42.7	0	42.7	0	42.7
2	1	0	43.33	1	34.17	0	43.33
2	1	0	45.67	0	45.67	0	45.67
2	1	0	50.3	1	21.83	0	50.3
3	2	1	27.6	1	27.6	1	27.6
3	2	1	5.17	1	3.1	1	5.17
3	2	1	12.9	1	3.8	1	12.9
6	2	1	26.87	1	34	1	26.87
8	2	1	4.47	1	4.47	1	4.47
5	2	1	39.37	1	34.27	1	34.27
1	2	1	21.37	1	21.37	1	21.37
1	2	1	12.57	1	12.57	1	12.57
1	2	1	22.83	1	14.4	1	22.83
1	2	1	11.2	1	11.2	1	11.2
1	2	1	30.67	1	30.67	1	30.67
1	2	1	14.27	1	14.27	1	14.27
1	2	1	31	1	31	1	31
1	2	1	25.2	1	12.67	1	25.2
1	2	1	25.93	1	26.13	1	26.13
1	2	1	42.9	1	42.9	1	42.9
1	2	1	18.8	1	14.03	1	18.8
1	2	1	22.1	1	20.73	1	22.1
1	2	1	34.47	1	34.47	1	34.47
1	2	1	28.33	1	28.33	1	28.33
2	2	1	21.73	1	17.3	1	21.73
2	2	1	19.93	1	19.93	1	19.93
2	2	1	18.93	1	18.93	1	18.93
3	2	0	34.93	0	34.93	0	34.93
3	2	0	47.77	0	47.77	0	47.77
3	2	0	49.37	0	49.37	0	49.37
3	2	0	49.2	0	49.2	0	49.2
3	2	0	46.83	1	2.2	0	46.83
6	2	0	41.3	0	41.3	0	41.3
6	2	0	40.6	0	40.6	0	40.6
6	2	0	39	0	39	0	49.17
6	2	0	50.17	0	50.17	0	50.17
6	2	0	44	0	44	0	44
6	2	0	51.1	0	51.1	0	51.1
6	2	0	50.57	0	50.57	0	50.57
6	2	0	50.83	0	50.83	0	50.83
6	2	0	42.9	0	42.9	0	42.9
9	2	0	37.5	0	37.5	0	37.5
9	2	0	37.13	0	37.13	0	37.13
7	2	0	36.8	0	36.8	0	36.8
7	2	0	40.83	0	40.83	0	40.83
8	2	0	39	0	39	0	39
8	2	0	44.33	0	44.33	0	44.33
5	2	0	45.23	0	45.23	0	45.23
11	2	0	55	0	55	0	55
1	2	0	35.13	0	35.13	0	35.13
1	2	0	35.93	0	35.93	0	35.93
1	2	0	36.17	0	36.17	0	36.17
1	2	0	37.1	0	37.1	0	37.1
1	2	0	38.2	1	33.4	0	38.2
1	2	0	38.67	0	38.67	0	38.67
1	2	0	38.73	0	38.73	0	38.73
1	2	0	39.1	0	39.1	0	39.1
1	2	0	40.07	0	40.07	0	40.07
1	2	0	41.9	0	41.9	0	41.9
1	2	0	41.93	0	41.93	0	41.93
1	2	0	42.13	0	42.13	0	42.13
1	2	0	42.97	0	42.97	0	42.97
1	2	0	42.93	0	42.93	0	42.93
1	2	0	44	0	44	0	44
1	2	0	45.4	0	45.4	0	45.4
1	2	0	45.97	0	45.97	0	45.97
1	2	0	46.9	0	46.9	0	46.9
1	2	0	47.33	0	47.33	0	47.33
1	2	0	47.33	0	47.33	0	47.33
1	2	0	47.43	1	34.93	0	47.43
1	2	0	48.43	0	48.43	0	48.43
1	2	0	48.77	0	48.77	0	48.77
1	2	0	49.47	0	49.47	0	49.47
1	2	0	50.1	0	50.1	0	50.1
1	2	0	50.57	0	50.57	0	50.57
1	2	0	50.57	0	50.57	0	50.57
1	2	0	50.8	0	50.8	0	50.8
1	2	0	51.23	0	51.23	0	51.23
1	2	0	52.23	0	52.23	0	52.23
1	2	0	52.43	0	52.43	0	52.43
1	2	0	52.97	0	52.97	0	52.97
2	2	0	37.1	0	37.1	0	37.1
2	2	0	37.83	0	37.83	0	37.83
2	2	0	41.8	0	41.8	0	41.8
2	2	0	42.73	0	42.73	0	42.73
2	2	0	45.87	0	45.87	0	45.87
2	2	0	47.87	0	47.87	0	47.87
2	2	0	49.63	0	49.63	0	49.63
2	2	0	51.8	0	51.8	0	51.8
3	1	1	7.4	1	6.37	1	7.4
3	1	1	27.17	1	9.9	1	9.9
3	1	1	12.07	1	8.07	1	12.07
3	1	1	28.17	1	28.17	1	28.17
3	1	1	28.7	1	2.6	1	28.7
3	1	1	14.03	1	12	1	12
3	1	1	2.97	1	1.93	1	2.97
3	1	1	26.9	1	21.23	1	21.23
3	1	1	28.8	1	10.57	1	28.8
6	1	1	27.5	1	27.5	1	27.5
6	1	1	10.93	1	10.93	1	10.93
6	1	1	16	1	16	1	16
6	1	1	18.07	1	12.97	1	18.07
6	1	1	18.67	1	7.37	1	7.37
6	1	1	13.63	1	13.63	1	13.63
6	1	1	13.8	1	13.8	1	13.8
6	1	1	14.67	1	7.37	1	7.37
6	1	1	21.53	1	11.63	1	21.53
6	1	1	14.7	1	14.7	1	14.7
6	1	1	18.03	1	13.97	1	18.03
6	1	1	14.4	1	12.43	1	14.4
6	1	1	24	1	15.83	1	24
6	1	1	0.33	1	0.33	1	0.33
6	1	1	35.13	1	35.13	1	35.13
6	1	1	41.37	1	26.2	1	41.37
6	1	1	25.47	1	25.47	1	25.47
6	1	1	11.4	1	11.4	1	11.4
6	1	1	0.03	1	0.03	1	0.03
6	1	1	18.5	1	2.77	1	2.77
6	1	1	14.93	1	14.93	1	14.93
6	1	1	8.67	1	8.67	1	8.67
6	1	1	8.7	1	8.7	1	8.7
6	1	1	9.73	1	9.73	1	9.73
6	1	1	16.9	1	16.9	1	16.9
6	1	1	37.9	1	37.9	1	37.9
6	1	1	0.03	1	0.03	1	0.03
6	1	1	39.8	1	39.8	1	39.8
6	1	1	9.33	1	9.33	1	9.33
9	1	1	17.47	1	17.47	1	17.47
9	1	1	7.17	1	7.17	1	7.17
9	1	1	25.07	1	19.1	1	19.1
9	1	1	40.07	1	22.3	1	40.07
9	1	1	19.43	1	19.43	1	19.43
9	1	1	31.73	1	31.73	1	31.73
7	1	1	42.1	1	23.8	1	42.1
8	1	1	21.5	1	21.5	1	21.5
8	1	1	36.37	1	20.17	1	36.37
10	1	1	27.07	1	27.07	1	27.07
10	1	1	34.5	1	34.5	1	34.5
10	1	1	42.3	1	32.97	1	42.3
11	1	1	17.8	1	15.07	1	17.8
11	1	1	16.5	1	16.5	1	16.5
4	1	1	35.43	1	13.13	0	52.73
4	1	1	8.77	1	5.7	1	8.77
1	1	1	13.9	1	6.77	1	6.77
2	1	1	8.9	1	8.9	1	8.9
2	1	1	27.87	1	27.87	1	27.87
2	1	1	16.83	1	16.83	1	16.83
2	1	1	4.6	1	4.6	1	4.6
2	1	1	7.9	1	7.9	1	7.9
2	1	1	13.1	1	13.1	1	13.1
3	1	0	36.07	0	36.07	0	36.07
3	1	0	39.9	0	39.9	0	39.9
3	1	0	40.73	0	40.73	0	40.73
3	1	0	42	0	42	0	42
3	1	0	41.9	0	41.9	0	41.9
3	1	0	42.37	1	33.2	0	42.37
3	1	0	42.43	1	32.37	0	42.43
3	1	0	42.67	1	0	0	42.67
3	1	0	42.87	0	42.87	0	42.87
3	1	0	45.87	1	1.23	0	45.87
3	1	0	46.6	1	42.5	0	46.6
3	1	0	47.07	0	47.07	0	47.07
3	1	0	48.67	0	48.67	0	48.67
3	1	0	48.43	0	48.43	0	48.43
3	1	0	48.9	0	48.9	0	48.9
6	1	0	53.17	0	53.17	0	53.17
6	1	0	53.47	0	53.47	0	53.47
6	1	0	35.63	0	35.63	0	35.63
6	1	0	37.73	0	37.73	0	37.73
6	1	0	38.53	0	38.53	0	38.53
6	1	0	38.9	1	22.6	0	38.9
6	1	0	39.83	0	39.83	0	39.83
6	1	0	40.33	0	40.33	0	40.33
6	1	0	42	0	42	0	42
6	1	0	44.03	0	44.03	0	44.03
6	1	0	44.03	0	44.03	0	44.03
6	1	0	44.03	1	42.67	0	44.03
6	1	0	44.47	0	44.47	0	44.47
6	1	0	45.5	1	22.13	0	45.5
6	1	0	45.9	0	45.9	0	45.9
6	1	0	50.67	0	50.67	0	50.67
6	1	0	52.47	0	52.47	0	52.47
9	1	0	45.5	1	8.4	0	45.5
9	1	0	45.77	0	45.77	0	45.77
9	1	0	47.73	0	47.73	0	47.73
9	1	0	48.7	0	48.7	0	48.7
9	1	0	49.73	0	49.73	0	49.73
9	1	0	50.27	0	50.27	0	50.27
9	1	0	50.6	0	50.6	0	50.6
9	1	0	51.3	0	51.3	0	51.3
9	1	0	53.1	0	53.1	0	53.1
7	1	0	38.03	0	38.03	0	38.03
8	1	0	49.27	0	49.27	0	49.27
10	1	0	46.37	0	46.37	0	46.37
10	1	0	53.67	0	53.67	0	53.67
5	1	0	42.03	0	42.03	0	42.03
5	1	0	43.13	1	42.03	1	42.03
5	1	0	49.93	0	49.93	0	49.93
5	1	0	50.77	0	50.77	0	50.77
5	1	0	50.83	0	50.83	0	50.83
5	1	0	52.3	0	52.3	0	52.3
11	1	0	52.43	0	52.43	0	52.43
11	1	0	39.8	0	39.8	0	39.8
11	1	0	38.23	0	38.23	0	38.23
11	1	0	39.33	0	39.33	0	39.33
11	1	0	41.63	0	41.63	0	41.63
11	1	0	42.73	0	42.73	0	42.73
11	1	0	50.3	0	50.3	0	50.3
11	1	0	54.03	0	54.03	0	54.03
11	1	0	45.6	0	45.6	0	45.6
11	1	0	47.17	0	47.17	0	47.17
11	1	0	53.63	0	53.63	0	53.63
11	1	0	45.23	0	45.23	0	45.23
11	1	0	46.93	0	46.93	0	46.93
11	1	0	47.17	0	47.17	0	47.17
4	1	0	45.07	0	45.07	0	45.07
4	1	0	40.37	0	40.37	0	40.37
4	1	0	38.2	0	38.2	0	38.2
1	1	0	39.13	0	39.13	0	39.13
1	1	0	43.4	0	43.4	0	43.4
1	1	0	45.03	0	45.03	0	45.03
2	1	0	39.23	0	39.23	0	39.23
2	1	0	40.4	1	25.13	0	40.4
2	1	0	40.5	1	39.47	0	40.5
2	1	0	41.7	0	41.7	0	41.7
2	1	0	45.63	0	45.63	0	45.63
2	1	0	49.47	0	49.47	0	49.47
2	1	0	50.07	0	50.07	0	50.07
2	1	0	51.6	0	51.6	0	51.6
2	1	0	52.03	0	52.03	0	52.03
3	2	1	26.27	1	26.27	1	26.27
3	2	1	36.63	1	36.63	1	36.63
3	2	1	13.07	1	0.9	1	13.07
3	2	1	7	1	7	1	7
3	2	1	27.13	1	2.8	1	2.8
3	2	1	37.7	1	37.7	1	37.7
3	2	1	26.67	1	13.33	1	13.33
3	2	1	27.9	1	2.53	1	2.53
3	2	1	4.17	1	4.17	1	4.17
3	2	1	23.93	1	0.63	1	0.63
3	2	1	41.67	1	1.33	0	41.67
3	2	1	26.5	1	5.83	1	16.03
3	2	1	36.3	1	36.3	1	36.3
3	2	1	22.63	1	20.6	1	20.6
3	2	1	10.1	1	9.07	1	9.07
3	2	1	9.53	1	9.53	1	9.53
3	2	1	13.73	1	0.53	1	13.73
3	2	1	37.93	1	35.93	1	37.93
6	2	1	47.43	1	47.43	1	47.43
6	2	1	38.73	1	38.73	1	38.73
6	2	1	10.23	1	10.23	1	10.23
6	2	1	15.63	1	15.63	1	15.63
6	2	1	8.93	1	8.93	1	8.93
6	2	1	37.97	1	26.2	1	37.97
6	2	1	11.83	1	11.83	1	11.83
6	2	1	12.1	1	12.1	1	12.1
6	2	1	44.23	1	44.23	1	44.23
6	2	1	15.1	1	0.57	1	0.57
6	2	1	10.07	1	10.07	1	10.07
6	2	1	7.67	1	0.53	1	7.67
6	2	1	11.03	1	11.03	1	11.03
6	2	1	2.83	1	2.83	1	2.83
6	2	1	38.13	1	35.77	1	38.13
6	2	1	39.8	1	33.73	1	33.73
6	2	1	16.13	1	16.13	1	16.13
6	2	1	6.4	1	6.4	1	6.4
6	2	1	13.17	1	13.17	1	13.17
6	2	1	36	1	36	1	36
6	2	1	11.83	1	11.83	1	11.83
6	2	1	31.6	1	23.67	1	31.6
6	2	1	23.97	1	23.97	1	23.97
6	2	1	23.97	1	23.97	1	23.97
6	2	1	25	1	25	1	25
6	2	1	37.73	1	37.73	1	37.73
6	2	1	37.93	1	37.93	1	37.93
6	2	1	38.17	1	38.17	1	38.17
6	2	1	6.17	1	5	1	6.17
6	2	1	13.37	1	13.37	1	13.37
6	2	1	6.77	1	6.77	1	6.77
9	2	1	17.3	1	9.57	1	17.3
9	2	1	10.27	1	10.27	1	10.27
9	2	1	7.63	1	7.63	1	7.63
9	2	1	25.8	1	25.8	1	25.8
7	2	1	34.77	1	28.67	1	34.77
7	2	1	12.2	1	12.2	1	12.2
7	2	1	14.43	1	14.43	1	14.43
7	2	1	43.77	1	42.73	1	42.73
8	2	1	12.87	1	12.87	1	12.87
10	2	1	16.43	1	16.43	1	16.43
10	2	1	25.33	1	25.33	1	25.33
5	2	1	18.27	1	37.7	1	37.7
5	2	1	17.47	1	17.47	1	17.47
4	2	1	25.4	1	25.4	1	25.4
4	2	1	12	1	12	1	12
4	2	1	1.67	1	1.67	1	1.67
1	2	1	16.5	1	16.5	1	16.5
1	2	1	41.4	1	41.4	1	41.4
1	2	1	18.27	1	18.27	1	18.27
2	2	1	20.3	1	20.3	1	20.3
2	2	1	25.23	1	25.23	1	25.23
2	2	1	7.07	1	7.07	1	7.07
2	2	1	19.3	1	19.3	1	19.3
2	2	1	8.33	1	8.33	1	8.33
2	2	1	49.87	1	49.87	1	49.87
3	2	0	37.33	0	37.33	0	37.33
3	2	0	38	0	38	0	38
3	2	0	37.93	0	37.93	0	37.93
3	2	0	38.47	0	38.47	0	38.47
3	2	0	40.53	1	10.87	0	40.53
3	2	0	41.3	0	41.3	0	41.3
3	2	0	42.63	0	42.63	0	42.63
3	2	0	43.4	0	43.4	0	43.4
3	2	0	47.03	0	47.03	0	47.03
3	2	0	47.07	0	47.07	0	47.07
3	2	0	47.5	1	37.33	0	47.5
3	2	0	47.77	0	47.77	0	47.77
3	2	0	37.17	0	37.17	0	47.33
3	2	0	48.23	0	48.23	0	48.23
3	2	0	51.57	0	51.57	0	51.57
3	2	0	52.03	0	52.03	0	52.03
3	2	0	53.2	0	53.2	0	53.2
6	2	0	35.17	0	35.17	0	35.17
6	2	0	43.17	0	43.17	0	43.17
6	2	0	39.6	0	39.6	0	39.6
6	2	0	40.17	0	40.17	0	40.17
6	2	0	44.23	0	44.23	0	44.23
6	2	0	45.63	0	45.63	0	45.63
6	2	0	45.97	0	45.97	0	45.97
6	2	0	32.57	0	32.57	0	32.57
6	2	0	51.1	0	51.1	0	51.1
9	2	0	38.53	0	38.53	0	38.53
9	2	0	38.77	0	38.77	0	38.77
9	2	0	45.4	0	45.4	0	45.4
9	2	0	45.7	0	45.7	0	45.7
9	2	0	47.13	0	47.13	0	47.13
9	2	0	48.93	0	48.93	0	48.93
9	2	0	49.67	0	49.67	0	49.67
9	2	0	50.07	0	50.07	0	50.07
9	2	0	50.43	0	50.43	0	50.43
9	2	0	50.67	0	50.67	0	50.67
9	2	0	50.6	0	50.6	0	50.6
9	2	0	51.6	0	51.6	0	51.6
9	2	0	51.77	0	51.77	0	51.77
9	2	0	52.2	0	52.2	0	52.2
7	2	0	39.43	1	37.5	1	37.5
7	2	0	39.4	0	39.4	0	39.4
7	2	0	40.1	0	40.1	0	40.1
8	2	0	40.6	0	40.6	0	40.6
8	2	0	40.77	0	40.77	0	40.77
8	2	0	44.13	0	44.13	0	44.13
8	2	0	50.67	0	50.67	0	50.67
10	2	0	51.73	1	36.47	0	51.73
10	2	0	52.47	0	52.47	0	52.47
10	2	0	53.6	0	53.6	0	53.6
5	2	0	41.8	0	41.8	0	41.8
5	2	0	42.43	0	42.43	0	42.43
5	2	0	45.77	0	45.77	0	45.77
5	2	0	49.9	0	49.9	0	49.9
5	2	0	51.07	0	51.07	0	51.07
11	2	0	38.87	0	38.87	0	38.87
11	2	0	39.57	0	39.57	0	39.57
11	2	0	40.33	0	40.33	0	40.33
11	2	0	40.63	0	40.63	0	40.63
11	2	0	40.6	0	40.6	0	40.6
11	2	0	43.37	0	43.37	0	43.37
11	2	0	43.37	0	43.37	0	43.37
11	2	0	47.53	0	47.53	0	47.53
11	2	0	54.3	0	54.3	0	54.3
11	2	0	54.5	0	54.5	0	54.5
11	2	0	53.17	0	53.17	0	53.17
11	2	0	51.53	0	51.53	0	51.53
11	2	0	52.3	0	52.3	0	52.3
11	2	0	53.5	0	53.5	0	53.5
11	2	0	49.3	0	49.3	0	49.3
11	2	0	46.6	0	46.6	0	46.6
4	2	0	44.13	0	44.13	0	44.13
4	2	0	43.17	0	43.17	0	43.17
4	2	0	41.57	0	41.57	0	41.57
1	2	0	45.5	1	32.5	0	45.5
2	2	0	37.8	0	37.8	0	37.8
2	2	0	38.77	0	38.77	0	38.77
2	2	0	40.13	0	40.13	0	40.13
2	2	0	43.4	0	43.4	0	43.4
2	2	0	43.43	0	43.43	0	43.43
2	2	0	43.5	0	43.5	0	43.5
2	2	0	44	1	24.37	0	44
2	2	0	48.1	1	19.27	0	48.1
2	2	0	47.1	0	47.1	0	47.1
2	2	0	47.4	0	47.4	0	47.4
3	1	1	22.13	1	6.33	1	6.33
3	1	1	4.23	1	2.2	1	2.2
3	1	1	19	1	10.63	1	10.63
3	1	1	9.17	1	6.17	1	9.17
3	1	1	18.67	1	18.67	1	18.67
8	1	1	21.5	1	21.5	1	21.5
5	1	1	2.13	1	2.13	1	2.13
5	1	1	38.87	1	28.07	1	28.07
5	1	1	45.2	1	27.93	1	27.93
11	1	1	43.33	1	40.63	1	40.63
11	1	1	22.93	1	18.27	1	22.93
1	1	1	34.93	1	34.93	0	41.23
2	1	1	7.7	1	7.7	1	7.7
7	1	0	39.33	0	39.33	0	39.33
8	1	0	39.17	0	39.17	0	39.17
11	1	0	46.77	0	46.77	0	46.77
11	1	0	40.3	0	40.3	0	40.3
11	1	0	43.37	0	43.37	0	43.37
11	1	0	50.77	0	50.77	0	50.77
11	1	0	49.83	0	49.83	0	49.83
11	1	0	50.87	0	50.87	0	50.87
11	1	0	48	0	48	0	48
11	1	0	51.33	0	51.33	0	51.33
11	1	0	50.87	0	50.87	0	50.87
11	1	0	50.73	0	50.73	0	50.73
11	1	0	51.4	0	51.4	0	51.4
11	1	0	47.73	0	47.73	0	47.73
11	1	0	46.8	0	46.8	0	46.8
1	1	0	43.4	0	43.4	0	43.4
2	1	0	53.17	1	45.03	0	53.17
9	2	1	17.6	1	17.6	1	17.6
5	2	1	52.23	1	24.63	1	24.63
5	2	1	14.03	1	14.03	1	14.03
11	2	1	6.37	1	6.37	1	6.37
11	2	1	17.6	1	17.6	1	17.6
11	2	1	25.77	1	24.67	1	24.67
11	2	1	23.47	1	23.47	1	23.47
11	2	1	32.07	1	29.2	1	29.2
4	2	1	16.03	1	10.93	1	10.93
5	2	0	51	0	51	0	51
5	2	0	52.93	0	52.93	0	52.93
11	2	0	46.73	0	46.73	0	46.73
11	2	0	42.7	0	42.7	0	42.7
11	2	0	46.13	0	46.13	0	46.13
11	2	0	46.13	0	46.13	0	46.13
11	2	0	46.83	0	46.83	0	46.83
11	2	0	51.47	0	51.47	0	51.47
11	2	0	47.6	0	47.6	0	47.6
11	2	0	47.03	0	47.03	0	47.03
4	2	0	40.3	1	39.17	1	40.3
1	2	0	37.73	1	32.37	0	37.73
1	2	0	42.6	0	42.6	0	42.6

## Sheet: N2_Patient_followup
Group	OS	OS_time	PFS	PFS_time
1	0	56.0667	0	56.0667
1	0	55.7	0	55.7
1	0	55.6667	0	55.6667
1	0	55.2	0	55.2
2	1	5.16667	1	3.1
1	0	54.7667	0	54.7667
2	1	13.0667	1	0.9
2	0	43.3333	0	43.3333
2	0	45.4333	0	45.4333
1	1	54.2333	1	54.2333
1	0	53.6333	0	53.6333
1	0	53.6	0	53.6
1	0	53.5667	0	53.5667
2	0	50.2667	0	50.2667
1	0	53.3333	0	53.3333
1	0	52.9	0	52.9
1	0	52.8667	0	52.8667
2	0	54.0667	0	54.0667
1	0	52.8	0	52.8
2	0	55.2333	0	55.2333
2	1	13.7333	1	0.533333
2	1	47.4333	1	47.4333
2	1	8.93333	1	8.93333
1	0	52.3333	0	52.3333
2	1	11.8333	1	11.8333
2	0	41.6333	0	41.6333
1	0	51.8667	0	51.8667
1	0	51.7667	0	51.7667
2	1	44.2333	1	44.2333
1	0	51.2	0	51.2
1	0	50.8	0	50.8
2	1	15.1	1	0.566667
1	0	50.7333	0	50.7333
1	0	50.7333	0	50.7333
1	0	50.5667	0	50.5667
1	0	50.4667	0	50.4667
1	0	50.3333	1	49.3
1	0	50.0333	0	50.0333
2	1	38.1333	1	35.7667
1	0	49.7667	0	49.7667
2	0	48	0	48
1	0	49.2	0	49.2
1	0	49.1	0	49.1
1	0	48.9667	0	48.9667
1	0	48.9	1	4.23333
1	0	48.8667	0	48.8667
2	1	31.6	1	23.6667
2	1	25	1	25
2	0	53.1333	0	53.1333
1	0	48.8	0	48.8
1	0	48.6667	0	48.6667
1	0	48.6333	0	48.6333
2	0	39.5333	0	39.5333
2	1	17.3	1	9.56667
1	0	48.1667	0	48.1667
1	0	47.9333	0	47.9333
2	1	7.63333	1	7.63333
1	0	47.8	0	47.8
1	0	47.6667	0	47.6667
2	0	53.8	0	53.8
2	0	54.2333	0	54.2333
2	0	41.4667	1	37.5
2	0	41.4333	0	41.4333
1	0	47.2667	0	47.2667
2	1	4.46667	1	4.46667
1	0	46.5333	0	46.5333
2	0	46.3667	0	46.3667
1	0	46.4667	0	46.4667
2	1	25.3333	1	25.3333
1	0	45.4333	0	45.4333
2	0	43.8333	0	43.8333
2	0	47.2	0	47.2
1	0	45.3667	1	34.1667
2	1	39.3667	1	34.2667
1	0	44.9333	0	44.9333
2	0	53.1	0	53.1
1	0	44.9	0	44.9
2	0	40.9	0	40.9
1	0	44.4667	1	32.3667
2	0	41.6	0	41.6
1	0	44.4	1	33.2
2	1	6.36667	1	6.36667
2	0	42.3667	0	42.3667
2	1	17.6	1	17.6
1	0	44.0667	0	44.0667
2	0	45.4	0	45.4
2	0	45.4	0	45.4
1	0	43.8333	0	43.8333
1	0	43.1	0	43.1
2	0	56.3333	0	56.3333
1	0	42.7667	0	42.7667
2	0	56.5333	0	56.5333
2	0	57.0333	0	57.0333
2	0	53.5667	0	53.5667
1	0	42.5333	1	39.4667
2	0	49.6333	0	49.6333
1	0	42.4333	1	25.1333
1	0	42.4	0	42.4
1	0	42.3667	0	42.3667
2	0	51.3333	0	51.3333
1	1	42.1	1	23.8
2	0	48.6333	0	48.6333
1	0	41.8333	0	41.8333
2	1	1.26667	1	1.26667
1	0	41.4667	0	41.4667
1	0	41.4333	0	41.4333
1	0	41.4	0	41.4
2	0	40.2333	1	33.4
1	0	41	0	41
2	0	41.9333	1	20.0667
1	0	40.5667	0	40.5667
2	0	43.9667	0	43.9667
2	0	44.0333	0	44.0333
2	0	44.1667	0	44.1667
1	0	40.2667	0	40.2667
2	0	44.9667	0	44.9667
2	1	22.8333	1	14.4
1	0	39.7667	0	39.7667
2	1	30.6667	1	30.6667
1	0	37.6667	0	37.6667
2	0	48.8667	0	48.8667
1	0	36.3	0	36.3
2	0	49.3667	0	49.3667
1	1	35.4333	1	13.1333
2	0	52.6	0	52.6
1	1	31.6333	1	14.3333
2	0	52.8333	0	52.8333
2	1	34.4667	1	34.4667
2	0	39.8333	0	39.8333
1	1	27.0667	1	27.0667
1	1	26.4667	1	26.4667
2	1	20.3	1	20.3
1	1	25.4667	1	25.4667
1	1	25.0667	1	19.1
1	1	22.9333	1	22.9333
2	0	46.0333	1	24.3667
1	1	21.7333	1	21.7333
2	1	25.2333	1	25.2333
2	1	21.7333	1	17.3
2	1	19.3	1	19.3
2	0	47.9	0	47.9
2	0	49.9	0	49.9
2	1	19.9333	1	19.9333
1	1	18.6667	1	7.36667
1	1	17.8	1	15.0667
2	1	35.5667	1	35.5667
1	1	14.9333	1	14.9333
1	1	14.7	1	14.7
1	1	14.4	1	12.4333
2	0	55.2	0	55.2
2	1	45.2333	1	45.2333
1	1	13.1	1	13.1
1	1	12.0667	1	8.06667
1	1	10.9333	1	10.9333
2	0	40.9333	0	40.9333
1	1	8.76667	1	5.7
2	0	52.4	0	52.4
2	0	39.3	0	39.3
